# Supplementary material for: Genomic insights unveil the plasmid transfer mechanism and epidemiology of hypervirulent Klebsiella pneumoniae in Vietnam
Source: Nat Commun. 2024 May 17;15:4187. doi: 10.1038/s41467-024-48206-3 (PMC11101633; doi:10.1038/s41467-024-48206-3)
Supplement: Supplementary file 4 — Supplementary Data 1 [file 41467_2024_48206_MOESM4_ESM.xlsx]

## Sheet: Supplementary Data 1
Supplementary Data 1: Metadata information and accession numbers of 176 global hypervirulent K. pneumoniae ST23 isolates
study_accession	experiment_accession	run_accession	instrument_model	read_count	first_public	collection_date	geographic_location	isolation_source
SRR5082328	SRX2400361	PRJNA351911	Illumina HiSeq 2500	3094924	2016-12-12	2010	Australia	blood
SRR5082338	SRX2400371	PRJNA351911	Illumina HiSeq 2500	2242998	2016-12-12	2013	Australia	blood
SRR5082339	SRX2400372	PRJNA351911	Illumina HiSeq 2500	2741857	2016-12-12	unknown	Australia	unknown
ERR024843	ERX2006663	PRJEB2111	Illumina Genome Analyzer II	1083951	2011-01-14	2002	Australia
ERR1008638	ERX1087662	PRJEB6891	Illumina HiSeq 2000	5312746	2015-09-08	2013-05	Australia	urine
ERR1015301	ERX1094361	PRJEB6891	Illumina HiSeq 2000	6034462	2015-09-15	2013-05	Australia	throat swab
ERR1015341	ERX1094401	PRJEB6891	Illumina HiSeq 2000	6636716	2015-09-15	2014-01	Australia	rectal swab
ERR1204976	ERX1277218	PRJEB10018	Illumina HiSeq 2000	6378620	2016-01-12	2014	Austria	Wound Secretion (swab)
SRR5713916	SRX2934291	PRJNA391004	Illumina HiSeq 2000	18689433	2017-06-21	1997	Belgium	blood
SRR6955422	SRX3898465	PRJNA353728	HiSeq X Ten	7573399	2018-04-09	2016-10-15	China
SRR6958734	SRX3901804	PRJNA353728	HiSeq X Ten	4660623	2018-04-09	2017-06-26	China
SRR6958779	SRX3901759	PRJNA353728	HiSeq X Ten	5321594	2018-04-09	2016-05-28	China
SRR6852562	SRX3807775	PRJNA438157	HiSeq X Ten	16707425	2019-05-01	2017-06-07	China
SRR7042835	SRX3974753	PRJNA451051	Illumina HiSeq 2500	6868017	2020-03-27	2012-01-05	China
SRR7042836	SRX3974752	PRJNA451051	Illumina HiSeq 2500	6422701	2020-03-27	2012-02-16	China
SRR7042837	SRX3974751	PRJNA451051	Illumina HiSeq 2500	6356814	2020-03-27	2016-06-21	China
SRR7042842	SRX3974746	PRJNA451051	Illumina HiSeq 2500	6105443	2020-03-27	2013-03-26	China
SRR8452419	SRX5259193	PRJNA515630	Illumina MiSeq	384585	2019-01-18	2014-09-14	Czech Republic	bloodcultuce
SRR8452425	SRX5259187	PRJNA515630	Illumina MiSeq	477282	2019-01-18	2014-08-11	Czech Republic	rectum
SRR5137059	SRX2454482	PRJNA359577	Illumina MiSeq	1054175	2017-01-07	2014-02-22	Czech Republic	wound swab
ERR1205002	ERX1277244	PRJEB10018	Illumina HiSeq 2000	5706710	2016-01-12	2013	Estonia	Lower Respiratory Tract Secrection
SRR8738428	SRX5531231	PRJNA527021	Illumina HiSeq 2000	1927062	2019-04-18	2008-04-30	France
ERR1761497	ERX1827488	PRJEB18621	Illumina MiSeq	964939	2018-07-11	2012	Germany	tracheal secretion
SRR9218215	SRX5988715	PRJNA548120	NextSeq 500	4268247	2019-11-26	2016-01-03	India	blood sample from neonates
ERR3162619	ERX3190703	PRJEB30913	Illumina HiSeq 4000	613128	2019-02-18	2017	India	blood
ERR1217325	ERX1289538	PRJEB10018	Illumina HiSeq 2000	2390842	2016-01-19	2014	Italy	Other (drainage)
ERR3164635	ERX3192583	PRJEB22890	HiSeq X Ten	5677646	2019-02-19	2016	Italy	not known
ERR8972455	ERX8517490	PRJEB48936	NextSeq 550	1931722	2022-02-28	2021-01	Italy	hepatic abscess
ERR025571	ERX2005571	PRJEB2111	Illumina Genome Analyzer II	4220534	2011-01-18	2008	Laos
ERR025576	ERX2005576	PRJEB2111	Illumina Genome Analyzer II	5852757	2011-01-18	2009	Laos	sterile
SRR2127395	SRX1118233	PRJNA271899	Illumina HiSeq 2000	2156372	2015-11-03	2013	unknown	missing
SRR2127397	SRX1118235	PRJNA271899	Illumina HiSeq 2000	2707937	2015-11-03	2014	unknown	missing
SRR2127659	SRX1118483	PRJNA271899	Illumina HiSeq 2000	3023544	2015-11-03	2014	unknown	missing
SRR3928630	SRX1958338	PRJNA269675	Illumina MiSeq	449983	2016-09-13	2014	unknown
ERR9651302	ERX9200736	PRJEB51459	Illumina MiSeq	8596954	2022-06-21	2020-05-19	Netherlands
ERR9651303	ERX9200737	PRJEB51459	Illumina MiSeq	1376128	2022-06-21	2021-11-10	Netherlands
SRR5713914	SRX2934293	PRJNA391004	Illumina HiSeq 2000	22362569	2017-06-21	1997	Netherlands	blood
SRR12102921	SRX8627257	PRJNA556398	Illumina MiSeq	629988	2020-06-29	2017-03-02	Russia	feces
SRR12102922	SRX8627256	PRJNA556398	Illumina MiSeq	463191	2020-06-29	2017-02-28	Russia	feces
SRR12102923	SRX8627255	PRJNA556398	Illumina MiSeq	528381	2020-06-29	2017-02-28	Russia	feces
SRR12102925	SRX8627253	PRJNA556398	Illumina MiSeq	608191	2020-06-29	2017-05-27	Russia	feces
SRR12102926	SRX8627252	PRJNA556398	Illumina MiSeq	402659	2020-06-29	2017-02-27	Russia	feces
SRR9208895	SRX5979929	PRJNA269675	Illumina MiSeq	403683	2019-06-08	2016-07	Russia
SRR9208896	SRX5979928	PRJNA269675	Illumina MiSeq	250812	2019-06-08	2013-10	Russia
SRR9208897	SRX5979927	PRJNA269675	Illumina MiSeq	364631	2019-06-08	2013-11	Russia	aspirate
SRR9208898	SRX5979926	PRJNA269675	Illumina MiSeq	330192	2019-06-08	2014-07	Russia	urine
SRR9208899	SRX5979925	PRJNA269675	Illumina MiSeq	381162	2019-06-08	2014-03	Russia	wound
SRR9208900	SRX5979924	PRJNA269675	Illumina MiSeq	358620	2019-06-08	2012-11	Russia	sputum
SRR9208901	SRX5979923	PRJNA269675	Illumina MiSeq	375686	2019-06-08	2014-08	Russia
SRR9208902	SRX5979922	PRJNA269675	Illumina MiSeq	344069	2019-06-08	2013-04	Russia	aspirate
SRR9208903	SRX5979921	PRJNA269675	Illumina MiSeq	490187	2019-06-08	2014-03	Russia	urine
SRR9208904	SRX5979920	PRJNA269675	Illumina MiSeq	296047	2019-06-08	2015-10	Russia
SRR5432530	SRX2722566	PRJNA379388	Illumina MiSeq	1219323	2017-04-11	2003	Russia	feces
ERR3891099	ERX3901335	PRJEB36683	Illumina HiSeq 4000	4289028	2020-02-10	2018-04-12	Saudi Arabia	Human body sites or biosamples
ERR3891219	ERX3901455	PRJEB36683	Illumina HiSeq 4000	3351063	2020-02-10	2018-08-10	Saudi Arabia	Human body sites or biosamples
ERR025111	ERX2005763	PRJEB2111	Illumina Genome Analyzer II	2240959	2011-01-17	2002	Singapore	liver
ERR025115	ERX2005764	PRJEB2111	Illumina Genome Analyzer II	3824383	2011-01-17	2003	Singapore
ERR025117	ERX2005766	PRJEB2111	Illumina Genome Analyzer II	1862994	2011-01-17	2005	Singapore	liver
SRR10160929	SRX6886329	PRJNA557813	Illumina Genome Analyzer	854306	2019-09-25	2014	Singapore	Rectal Swab
SRR10160930	SRX6886328	PRJNA557813	Illumina Genome Analyzer	775948	2019-09-25	2014	Singapore	blood
SRR10160931	SRX6886327	PRJNA557813	Illumina Genome Analyzer	638423	2019-09-25	2014	Singapore	Rectal Swab
SRR10160940	SRX6886318	PRJNA557813	Illumina Genome Analyzer	467593	2019-09-25	2013	Singapore	blood
SRR10160941	SRX6886317	PRJNA557813	Illumina Genome Analyzer	1029970	2019-09-25	2013	Singapore	sputum
SRR4302285	SRX2196569	PRJNA342893	Illumina MiSeq	638423	2017-01-03	2014-12-19	Singapore	not collected
SRR5082357	SRX2400390	PRJNA351910	Illumina MiSeq	636740	2016-12-12	unknown	Singapore	liver abscess
SRR5082359	SRX2400392	PRJNA351910	Illumina MiSeq	651713	2016-12-12	unknown	Singapore	liver abscess
SRR5082361	SRX2400394	PRJNA351910	Illumina MiSeq	599077	2016-12-12	unknown	Singapore	liver abscess
SRR5082362	SRX2400395	PRJNA351910	Illumina MiSeq	617424	2016-12-12	unknown	Singapore	liver abscess
SRR5082364	SRX2400397	PRJNA351910	Illumina MiSeq	606542	2016-12-12	unknown	Singapore	liver abscess
SRR5082367	SRX2400400	PRJNA351910	Illumina MiSeq	508077	2016-12-12	unknown	Singapore	liver abscess
SRR5082369	SRX2400402	PRJNA351910	Illumina MiSeq	540123	2016-12-12	unknown	Singapore	liver abscess
SRR5082371	SRX2400404	PRJNA351910	Illumina MiSeq	599768	2016-12-12	unknown	Singapore	liver abscess
SRR5082373	SRX2400406	PRJNA351910	Illumina MiSeq	626148	2016-12-12	unknown	Singapore	liver abscess
SRR5082374	SRX2400407	PRJNA351910	Illumina MiSeq	563974	2016-12-12	unknown	Singapore	liver abscess
SRR5082377	SRX2400410	PRJNA351910	Illumina MiSeq	346109	2016-12-12	unknown	Singapore	liver abscess
SRR5082378	SRX2400411	PRJNA351910	Illumina MiSeq	842407	2016-12-12	unknown	Singapore	liver abscess
SRR5082380	SRX2400413	PRJNA351910	Illumina MiSeq	657267	2016-12-12	unknown	Singapore	liver abscess
SRR9217807	SRX5988357	PRJNA547865	Illumina MiSeq	638423	2020-07-05	2014-12-19	Singapore	Rectal Swab
SRR9217857	SRX5988307	PRJNA547865	Illumina MiSeq	1029970	2020-07-05	2013-06-07	Singapore	sputum
SRR9217868	SRX5988296	PRJNA547865	Illumina MiSeq	775948	2020-07-05	2014-03-13	Singapore	blood
SRR9217875	SRX5988289	PRJNA547865	Illumina MiSeq	854306	2020-07-05	2014-06-20	Singapore	Rectal swab
SRR5713912	SRX2934295	PRJNA391004	Illumina HiSeq 2000	17092201	2017-06-21	1997	Spain	blood
ERR1218570	ERX1290783	PRJEB11403	Illumina HiSeq 2000	4813196	2016-01-19	2015	Thailand	blood
ERR1218731	ERX1290944	PRJEB11403	Illumina HiSeq 2000	4820736	2016-01-19	2014	Thailand	blood
ERR1218754	ERX1290967	PRJEB11403	Illumina HiSeq 2000	4338640	2016-01-19	2015	Thailand	urine
ERR2397415	ERX2438218	PRJEB19226	HiSeq X Ten	2475174	2018-03-13	2016	Thailand	not available
ERR2397500	ERX2438303	PRJEB19226	HiSeq X Ten	2746738	2018-03-13	2016	Thailand	not available
ERR2397502	ERX2438305	PRJEB19226	HiSeq X Ten	2889616	2018-03-13	2016	Thailand	not available
ERR2397522	ERX2438325	PRJEB19226	HiSeq X Ten	2118558	2018-03-13	2016	Thailand	not available
ERR2397524	ERX2438327	PRJEB19226	HiSeq X Ten	2450064	2018-03-13	2016	Thailand	not available
ERR2397527	ERX2438330	PRJEB19226	HiSeq X Ten	1106718	2018-03-13	2016	Thailand	not available
ERR2397559	ERX2438362	PRJEB19226	HiSeq X Ten	2627982	2018-03-13	2016	Thailand	not available
ERR2397560	ERX2438363	PRJEB19226	HiSeq X Ten	2893250	2018-03-13	2016	Thailand	not available
ERR2397565	ERX2438368	PRJEB19226	HiSeq X Ten	2681590	2018-03-13	2016	Thailand	not available
ERR1541470	ERX1612235	PRJEB10018	Illumina HiSeq 2000	2556600	2016-07-19	2013	Turkey	urine
ERR1541472	ERX1612237	PRJEB10018	Illumina HiSeq 2000	3183818	2016-07-19	2013	Turkey	Lower Respiratory Tract Secrection
ERR257665	ERX232199	PRJEB1271	Illumina HiSeq 2000	2825617	2013-04-08		United Kingdom	not available
SRR4036807	SRX2027934	PRJNA339159	Illumina MiSeq	714170	2016-09-02	2012-10-01	USA	abscess
SRR5809251	SRX2987840	PRJNA392824	Illumina MiSeq	4617621	2018-06-10	2015-07-29	USA	hospital, patient
SRR5809254	SRX2987837	PRJNA392824	Illumina MiSeq	9156097	2018-06-10	2015-07-27	USA	hospital, patient
SRR5809261	SRX2987830	PRJNA392824	Illumina MiSeq	6291503	2018-06-10	2015-09-04	USA	hospital, patient
SRR5809266	SRX2987825	PRJNA392824	Illumina MiSeq	10634746	2018-06-10	2015-08-28	USA	hospital, patient
SRR5809268	SRX2987823	PRJNA392824	Illumina MiSeq	7493330	2018-06-10	2015-08-28	USA	hospital, patient
SRR2098776	SRX1093681	PRJNA289272	Illumina Genome Analyzer IIx	1293002	2015-09-02	2012-05-04	USA	urine
SRR8668707	SRX5464713	PRJNA288601	Illumina MiSeq	1127732	2019-11-02	2016-06	USA	urine
SRR9858962	SRX6612479	PRJNA557275	Illumina MiSeq	576345	2019-08-06	2013-01-20	USA	blood
SRR10377168	SRX7078373	PRJNA288601	Illumina MiSeq	1126493	2019-11-02	2016	USA	urine
SRR10905470	SRX7573829	PRJNA553678	NextSeq 500	1703035	2020-02-18	2015-07-20	USA	lung
SRR10905481	SRX7573818	PRJNA553678	NextSeq 500	1707948	2020-02-18	2015-07-20	USA	lung
SRR10906114	SRX7574111	PRJNA553678	NextSeq 500	1943898	2020-02-18	2015-01-05	USA	lung
SRR11725286	SRX8284560	PRJNA288601	Illumina MiSeq	1074545	2020-05-08	2020-01-08	USA	blood
SRR12233466	SRX8741941	PRJNA646358	Illumina MiSeq	2011598	2020-07-17	2014-11/2016-01	Vietnam	nasal swab
SRR12233467	SRX8741940	PRJNA646358	Illumina MiSeq	2709250	2020-07-17	2014-11/2016-01	Vietnam	nasal swab
SRR12233472	SRX8741935	PRJNA646358	Illumina MiSeq	1857767	2020-07-17	2014-11/2016-01	Vietnam	nasal swab
SRR12233514	SRX8741893	PRJNA646358	Illumina MiSeq	1810536	2020-07-17	2014-11/2016-01	Vietnam	nasal swab
SRR12233516	SRX8741891	PRJNA646358	Illumina MiSeq	1242012	2020-07-17	2014-11/2016-01	Vietnam	nasal swab
SRR12233517	SRX8741890	PRJNA646358	Illumina MiSeq	1296393	2020-07-17	2014-11/2016-01	Vietnam	nasal swab
SRR12233551	SRX8741856	PRJNA646358	Illumina MiSeq	2148583	2020-07-17	2014-11/2016-01	Vietnam	blood culture
SRR12233557	SRX8741850	PRJNA646358	Illumina MiSeq	2401138	2020-07-17	2014-11/2016-01	Vietnam	blood culture
SRR12233561	SRX8741846	PRJNA646358	Illumina MiSeq	2204775	2020-07-17	2014-11/2016-01	Vietnam	bronchoalveolar lavage
SRR12233564	SRX8741843	PRJNA646358	Illumina MiSeq	786435	2020-07-17	2014-11/2016-01	Vietnam	bronchoalveolar lavage
SRR12233567	SRX8741840	PRJNA646358	Illumina MiSeq	2219034	2020-07-17	2014-11/2016-01	Vietnam	bronchoalveolar lavage
ERR025468	ERX2005404	PRJEB2111	Illumina Genome Analyzer II	4320272	2011-01-18	2007	Vietnam	sterile
ERR025472	ERX2005408	PRJEB2111	Illumina Genome Analyzer II	3943238	2011-01-18	2009	Vietnam	sterile
ERR025673	ERX2005379	PRJEB2111	Illumina Genome Analyzer II	4385820	2011-01-18	2008	Vietnam	respiratory
ERR2586346	ERX2603074	PRJEB26814	Illumina MiSeq	482934	2018-06-29	2011-04-18	Vietnam	blood
ERR2586347	ERX2603075	PRJEB26814	Illumina MiSeq	328383	2018-06-29	2011-05-18	Vietnam	blood
ERR2586354	ERX2603082	PRJEB26814	Illumina MiSeq	844846	2018-06-29	2012-03-21	Vietnam	blood
ERR2586360	ERX2603088	PRJEB26814	Illumina MiSeq	610966	2018-06-29	2011-04-23	Vietnam	blood
ERR2586363	ERX2603091	PRJEB26814	Illumina MiSeq	349144	2018-06-29	2011-06-24	Vietnam	blood
ERR2586381	ERX2603109	PRJEB26814	Illumina MiSeq	516658	2018-06-29	2014-01-03	Vietnam	blood
ERR2586384	ERX2603112	PRJEB26814	Illumina MiSeq	604948	2018-06-29	2014-01-25	Vietnam	blood
ERR2586400	ERX2603128	PRJEB26814	Illumina MiSeq	421530	2018-06-29	2010-04-05	Vietnam	blood
ERR2586410	ERX2603138	PRJEB26814	Illumina MiSeq	450159	2018-06-29	2013-08-09	Vietnam	blood
ERR2586418	ERX2603146	PRJEB26814	Illumina MiSeq	571818	2018-06-29	2012-12-12	Vietnam	blood
ERR2586422	ERX2603150	PRJEB26814	Illumina MiSeq	396622	2018-06-29	2012-02-02	Vietnam	blood
ERR3162638	ERX3190722	PRJEB30913	Illumina HiSeq 4000	2401138	2019-02-18	2015	Vietnam	blood
ERR1852813	ERX1914791	PRJEB17615	Illumina HiSeq 2500	2112464	2017-02-21		Philippines
ERR1852832	ERX1914810	PRJEB17615	Illumina HiSeq 2500	2226436	2017-02-21		Philippines
ERR1852883	ERX1914861	PRJEB17615	Illumina HiSeq 2500	2118940	2017-02-21		Philippines
ERR230425	ERX204976	PRJEB3255	Illumina HiSeq 2000	1492094	2013-02-18		unknown
ERR276927	ERX250350	PRJEB1963	Illumina HiSeq 2000	2006518	2013-06-03		United Kingdom
ERR4795720	ERX4665490	PRJEB29742	HiSeq X Ten	2027476	2020-11-04		Colombia
ERR560506	ERX519542	PRJEB6688	Illumina HiSeq 2000	29811908	2014-07-23		France
ERR560510	ERX519546	PRJEB6688	Illumina HiSeq 2000	17578334	2014-07-23		France
ERR560521	ERX519557	PRJEB6688	Illumina HiSeq 2000	10549932	2014-07-23		Madagascar
ERR560522	ERX519558	PRJEB6688	Illumina HiSeq 2000	10985930	2014-07-23		Vietnam
ERR560523	ERX519559	PRJEB6688	Illumina HiSeq 2000	2401643	2014-07-23		Madagascar
ERR562357	ERX521382	PRJEB6688	Illumina HiSeq 2000	16780610	2014-07-23		France
ERR562360	ERX521385	PRJEB6688	Illumina HiSeq 2000	23266268	2014-07-23		France
ERR699266	ERX643705	PRJEB7967	Illumina MiSeq	974480	2015-07-07		USA
ERR699269	ERX643708	PRJEB7967	Illumina MiSeq	1095231	2015-07-07		USA
ERR706870	ERX651099	PRJEB7967	Illumina MiSeq	1243088	2015-07-07		Canada
ERR712623	ERX656607	PRJEB7967	Illumina MiSeq	1139926	2015-07-07		Canada
ERR712624	ERX656608	PRJEB7967	Illumina MiSeq	1443158	2015-07-07		Canada
ERR712625	ERX656609	PRJEB7967	Illumina MiSeq	834861	2015-07-07		USA
ERR712626	ERX656610	PRJEB7967	Illumina MiSeq	1139517	2015-07-07		USA
ERR712790	ERX656752	PRJEB7967	Illumina MiSeq	1077340	2015-07-07		Norway
ERR712791	ERX656753	PRJEB7967	Illumina MiSeq	969787	2015-07-07		Taiwan
ERR712792	ERX656754	PRJEB7967	Illumina MiSeq	1079744	2015-07-07		Taiwan
ERR712793	ERX656755	PRJEB7967	Illumina MiSeq	1339495	2015-07-07		Taiwan
ERR712794	ERX656756	PRJEB7967	Illumina MiSeq	1056059	2015-07-07		Taiwan
ERR712899	ERX656832	PRJEB7967	Illumina MiSeq	1093031	2015-07-07		Taiwan
ERR712900	ERX656833	PRJEB7967	Illumina MiSeq	1466218	2015-07-07		Taiwan
ERR712901	ERX656834	PRJEB7967	Illumina MiSeq	1134883	2015-07-07		South Africa
ERR712902	ERX656835	PRJEB7967	Illumina MiSeq	636396	2015-07-07		South Africa
ERR712903	ERX656836	PRJEB7967	Illumina MiSeq	782619	2015-07-07		South Africa
ERR712904	ERX656837	PRJEB7967	Illumina MiSeq	667165	2015-07-07		South Africa
ERR713521	ERX657443	PRJEB7967	Illumina MiSeq	840518	2015-07-07		USA
ERR713522	ERX657444	PRJEB7967	Illumina MiSeq	1148968	2015-07-07		Canada
ERR713524	ERX657446	PRJEB7967	Illumina Genome Analyzer IIx	2430814	2015-07-07		Canada
ERR713641	ERX657563	PRJEB7967	Illumina Genome Analyzer IIx	1668037	2015-07-07		USA
ERR713642	ERX657564	PRJEB7967	Illumina Genome Analyzer IIx	1517317	2015-07-07		Sweeden
ERR713643	ERX657565	PRJEB7967	Illumina Genome Analyzer IIx	1627782	2015-07-07		Norway
ERR713644	ERX657566	PRJEB7967	Illumina Genome Analyzer IIx	2797854	2015-07-07		Denmark
ERR718793	ERX662715	PRJEB7967	Illumina MiSeq	667949	2015-07-07		Norway
