# Supplementary material for: Genomic insights unveil the plasmid transfer mechanism and epidemiology of hypervirulent Klebsiella pneumoniae in Vietnam
Source: Nat Commun. 2024 May 17;15:4187. doi: 10.1038/s41467-024-48206-3 (PMC11101633; doi:10.1038/s41467-024-48206-3)
Supplement: Supplementary file 6 — Source Data [file 41467_2024_48206_MOESM6_ESM.xlsx]

## Sheet: Figure 1
Figure 1: Phylogenetic structure of 111 hypervirulent Klebsiella pneumoniae isolates from Vietnam between 2010 and 2020
					Virulence factors					Antimicrobial resistance genes															Plasmid replicons								Assembly report								ENA database
Sample	Species	ST	Year isolates	Source	Rmp - Hypermucoid phenotype	Yersiniabactin	Colibactin	Aerobactin	Salmochelin	Aac3-IIa_AGly	AadA_AGly	Arr_Rif	CTX-M-1_Bla	CTX-M-9_Bla	CmlA_Phe	DHA_Bla	DfrA1_Tmt	LAP_Bla	OXA-7_Bla	Qnr-S_Flq	FloR_Phe	StrAB_AGly	SulII_Sul	TetA_Tet	IncFIBK	IncHI1B	IncFII	IncFIA	IncFIB	IncR	IncN	IncAC2	numContigs	totalBases	N50	smallest	lowerQ	median	upperQ	largest	Accession number
4	Klebsiella pneumoniae	ST86	2010_Convergent	Blood	-	-	-	iuc 1	iro 1	No	No	No	No	No	No	No	No	No	No	No	No	No	Yes	No	Yes	Yes	No	No	No	No	No	No	101	5341518	164797	102	443	7283	71389	387870	ERS16077912
10	Klebsiella pneumoniae	ST86	2012	Blood	rmp 1	ybt 22	-	iuc 1	iro 1	No	No	No	No	No	No	No	No	No	No	No	No	No	No	No	Yes	Yes	No	No	No	No	No	No	88	5458580	141464	102	5930	33172	88841	341050	ERS16077881
11	Klebsiella pneumoniae	ST420	2012	Blood	-	ybt 9	-	iuc 1	iro 1	No	No	No	No	No	No	No	No	No	No	No	No	No	No	No	Yes	Yes	No	No	No	No	No	No	85	5337058	149362	102	1037	24250	88404	611725	ERS16077882
13	Klebsiella pneumoniae	ST23	2013	Blood	-	ybt 1	clb 2	iuc 1	iro 1	No	No	No	No	No	No	No	No	No	No	No	No	No	No	No	Yes	No	No	No	No	No	No	No	79	5596895	327066	105	415	2672	61516	849815	ERS16077883
17	Klebsiella pneumoniae	ST25	2013_Convergent	Blood	rmp 3	ybt 2	-	iuc 3	iuc 3	Yes	Yes	Yes	No	No	Yes	No	Yes	Yes	Yes	Yes	Yes	Yes	No	Yes	Yes	No	Yes	Yes	No	Yes	No	No	97	5577959	168940	102	357	4446	89732	457916	ERS16077887
18	Klebsiella pneumoniae	ST420	2014	Blood	-	ybt 9	-	iuc 1	iro 1	No	No	No	No	No	No	No	No	No	No	No	No	No	No	No	Yes	Yes	No	No	Yes	No	No	No	88	5510899	124188	109	970	36289	95459	550180	ERS16077888
19	Klebsiella pneumoniae	ST23	2014	Blood	-	ybt 1	clb 2	iuc 1	iro 1	No	No	No	No	No	No	No	No	No	No	No	No	No	No	No	Yes	No	No	No	No	No	No	No	91	5562378	289156	105	415	1727	86243	440925	ERS16077889
21	Klebsiella pneumoniae	ST23	2014	Blood	rmp 1	ybt 1	clb 2	iuc 1	iro 1	No	No	No	No	No	No	No	No	No	No	No	No	No	No	No	Yes	No	No	No	No	No	No	No	71	5628821	327040	102	315	1706	59299	1486184	ERS16077892
23	Klebsiella pneumoniae	ST268	2015	Blood	rmp 1	ybt 9	clb 3	iuc 1	iro 1	No	No	No	No	No	No	No	No	No	No	No	No	No	No	No	Yes	Yes	No	No	No	No	No	No	81	5398581	171823	123	1461	24553	88065	527466	ERS16077894
24	Klebsiella pneumoniae	ST86	2015	Blood	-	-	-	iuc 1	iro 1	No	No	No	No	No	No	No	No	No	No	No	No	No	No	No	Yes	Yes	No	No	No	No	No	No	144	5243047	64844	101	7627	24855	49803	189489	ERS16077895
25	Klebsiella pneumoniae	ST23	2015	Blood	-	ybt 1	clb 2	iuc 1	iro 1	No	No	No	No	No	No	No	No	No	No	No	No	No	No	No	Yes	No	No	No	No	No	No	No	116	5520364	137330	102	584	18779	68446	274658	ERS16077896
26	Klebsiella pneumoniae	ST23	2015	Blood	-	ybt 8	-	iuc 1	iro 1	No	No	No	No	No	No	No	No	No	No	No	No	No	No	No	Yes	Yes	No	No	No	No	No	No	128	5327995	81647	118	6008	26728	66245	176358	ERS16077897
28	Klebsiella pneumoniae	ST23	2015	Blood	-	ybt 1	clb 2	iuc 1	iro 1	No	No	No	No	No	No	No	No	No	No	No	No	No	No	No	Yes	No	No	No	No	No	No	No	236	5356119	50844	121	3213	12372	29262	166146	ERS16077899
29	Klebsiella pneumoniae	ST660	2015	Blood	-	ybt 5	-	iuc 1	iro 1	No	No	No	No	No	No	No	No	No	No	No	No	No	No	No	Yes	Yes	No	No	No	No	No	No	237	5342586	36785	106	6677	16596	31628	144953	ERS16077900
31	Klebsiella pneumoniae	ST23	2016_Convergent	Blood	-	ybt 1	clb 2	iuc 1	iro 1	No	No	No	No	No	No	No	Yes	Yes	No	Yes	No	No	Yes	Yes	Yes	No	No	No	No	No	No	No	314	5457857	33517	101	3518	11756	23782	106784	ERS16077903
33	Klebsiella pneumoniae	ST23	2016_Convergent	Blood	rmp 1	ybt 1	clb 2	iuc 1	iro 1	No	No	No	No	No	No	No	Yes	No	No	Yes	No	No	Yes	Yes	Yes	No	Yes	No	No	No	No	No	122	5714378	170407	102	571	7338	55389	459956	ERS16077905
35	Klebsiella pneumoniae	ST420	2016	Blood	-	ybt 9	-	iuc 1	iro 1	No	No	No	No	No	No	No	No	No	No	No	No	No	No	No	Yes	Yes	No	No	No	No	No	No	101	5404584	134707	109	1543	24014	81418	338776	ERS16077907
36	Klebsiella pneumoniae	ST660	2016	Blood	-	ybt 5	-	iuc 1	iro 1	No	No	No	No	No	No	No	No	No	No	No	No	No	No	No	Yes	Yes	No	No	No	No	No	No	119	5424957	137760	106	641	13021	58803	335657	ERS16077908
38	Klebsiella pneumoniae	ST86	2016	Blood	-	ybt 22	-	iuc 1	iro 1	No	No	No	No	No	No	No	No	No	No	No	No	No	No	No	Yes	Yes	No	No	No	No	No	No	90	5426409	122659	109	8642	35660	90211	384176	ERS16077910
39	Klebsiella pneumoniae	ST23	2016	Blood	rmp 1	ybt 1	clb 2	iuc 1	iro 1	No	No	No	No	No	No	No	No	No	No	No	No	No	No	No	Yes	No	No	No	No	No	No	No	88	5588540	289156	100	568	5727	66336	604235	ERS16077911
41	Klebsiella pneumoniae	ST23	2017	Blood	rmp 1	ybt 1	clb 2	iuc 1	iro 1	No	No	No	No	No	No	No	No	No	No	No	No	No	No	No	Yes	No	No	No	No	No	No	No	151	5466819	134129	107	514	6797	39327	274735	ERS16077914
42	Klebsiella pneumoniae	ST65	2018	Blood	rmp 1	-	-	iuc 1	iro 1	No	No	No	No	No	No	No	No	No	No	No	No	No	No	No	Yes	Yes	No	No	No	No	No	No	108	5354207	107300	105	6793	27630	75465	305489	ERS16077915
45	Klebsiella pneumoniae	ST23	2017	Blood	rmp 1	ybt 1	clb 2	iuc 1	iro 1	No	No	No	No	No	No	No	No	No	No	No	No	No	No	No	Yes	No	No	No	No	No	No	No	134	5493032	113436	105	584	9856	51907	388004	ERS16077918
46	Klebsiella pneumoniae	ST65	2018	Blood	rmp 1	ybt 17	clb 3	iuc 1	iro 1	No	No	No	No	No	No	No	No	No	No	No	No	No	No	No	Yes	Yes	Yes	No	No	No	No	No	127	5564573	178258	107	415	4428	40898	481916	ERS16077919
52	Klebsiella pneumoniae	ST86	2018	Blood	-	ybt 10	-	iuc 1	iro 1	No	No	No	No	No	No	No	No	No	No	No	No	No	No	No	Yes	Yes	No	No	No	No	No	No	111	5385219	126078	129	4390	21524	57589	422777	ERS16077926
55	Klebsiella pneumoniae	ST23	2018	Blood	-	ybt 1	clb 2	iuc 1	iro 1	No	No	No	No	No	No	No	No	No	No	No	No	No	No	No	Yes	No	No	No	Yes	No	No	No	105	5569239	170407	109	3972	18938	59299	422057	ERS16077928
56	Klebsiella pneumoniae	ST23	2018	Blood	-	ybt 1	clb 2	iuc 1	iro 1	No	No	No	No	No	No	No	No	No	No	No	No	No	No	No	Yes	No	No	No	No	No	No	No	202	5546087	48014	105	4952	18255	33608	236129	ERS16077929
57	Klebsiella pneumoniae	ST268	2018	Blood	-	ybt 0	clb 3	iuc 1	iro 1	No	No	No	No	No	No	No	No	No	No	No	No	No	No	No	Yes	No	No	No	No	No	No	No	136	5429889	152353	107	526	11903	48083	316053	ERS16077930
59	Klebsiella pneumoniae	ST23	2018	Blood	-	ybt 1	clb 2	iuc 1	iro 1	No	No	No	No	No	No	No	No	No	No	No	No	No	No	No	Yes	No	No	No	No	No	No	No	111	5616011	158429	103	359	4459	65753	604225	ERS16077931
62	Klebsiella pneumoniae	ST23	2018	Blood	-	ybt 1	clb 2	iuc 1	iro 1	No	No	No	No	No	No	No	No	No	No	No	No	No	No	No	Yes	No	No	No	Yes	No	No	No	107	5556552	145955	130	1728	20174	63208	440923	ERS16077934
63	Klebsiella pneumoniae	ST23	2018	Blood	-	ybt 1	clb 2	iuc 1	iro 1	No	No	No	No	No	No	No	No	No	No	No	No	No	No	No	Yes	No	No	No	Yes	No	No	No	98	5618928	151469	105	1725	25714	68611	393833	ERS16077935
65	Klebsiella pneumoniae	ST23	2018	Blood	rmp 1	ybt 8	-	iuc 1	iro 1	No	No	No	No	No	No	No	No	No	No	No	No	No	No	No	Yes	Yes	No	No	No	No	No	No	74	5466404	211655	105	584	20165	95271	443563	ERS16077937
68	Klebsiella pneumoniae	ST23	2018	Blood	rmp 1	ybt 1	clb 2	iuc 1	iro 1	No	No	No	No	No	No	No	No	No	No	No	No	No	No	No	Yes	No	No	No	No	No	No	No	84	5435259	216034	108	748	23637	77515	461519	ERS16077940
69	Klebsiella pneumoniae	ST23	2018	Blood	rmp 1	ybt 1	clb 2	iuc 1	iro 1	No	No	No	No	No	No	No	No	No	No	No	No	No	No	No	Yes	No	No	No	No	No	No	No	105	5459317	253840	107	359	2672	39440	604239	ERS16077941
70	Klebsiella pneumoniae	ST23	2018	Blood	-	ybt 1	clb 2	iuc 1	iro 1	No	No	No	No	No	No	No	No	No	No	No	No	No	No	No	Yes	No	Yes	Yes	No	No	No	No	121	5540060	112362	105	2882	21060	69037	364261	ERS16077943
71	Klebsiella pneumoniae	ST412	2018	Blood	-	-	-	iuc 1	iro 1	No	No	No	No	No	No	No	No	No	No	No	No	No	No	No	Yes	No	No	No	No	No	No	No	118	5392549	162215	100	482	14000	54407	328985	ERS16077944
75	Klebsiella pneumoniae	ST23	2019	Blood	-	ybt 8	-	iuc 1	iro 1	No	No	No	No	No	No	No	No	No	No	No	No	No	No	No	Yes	Yes	No	No	No	No	No	No	110	5417615	127866	108	3651	25632	68525	383557	ERS16077947
76	Klebsiella pneumoniae	ST23	2019	Blood	rmp 1	ybt 1	clb 2	iuc 1	iro 1	No	No	No	No	No	No	No	No	No	No	No	No	No	No	No	Yes	No	No	No	No	No	No	No	99	5560671	175799	101	769	16890	66294	580948	ERS16077948
77	Klebsiella pneumoniae	ST23	2019	Blood	rmp 1	ybt 1	clb 2	iuc 1	iro 1	No	No	No	No	No	No	No	No	No	No	No	No	No	No	No	Yes	No	No	No	No	No	No	No	79	5664990	258087	108	769	17036	84082	648027	ERS16077951
80	Klebsiella pneumoniae	ST65	2019_Convergent	Blood	-	ybt 17	clb 3	iuc 1	iro 1	No	No	No	No	No	No	No	No	No	No	No	No	No	No	No	Yes	Yes	No	No	No	No	No	No	116	5477742	165535	105	1035	13500	52620	292813	ERS16077956
82	Klebsiella pneumoniae	ST23	2019	Blood	rmp 1	ybt 1	clb 2	iuc 1	iro 1	No	No	No	No	No	No	No	No	No	No	No	No	No	No	No	Yes	No	No	No	No	No	No	No	121	5527696	137486	105	571	9005	61912	309967	ERS16077960
83	Klebsiella pneumoniae	ST25	2019__Convergent	Blood	rmp 1	-	-	iuc 1	iro 1	No	No	No	No	No	No	No	No	No	No	No	No	Yes	No	No	Yes	Yes	No	No	No	No	No	No	89	5370294	189066	102	480	16136	94785	349258	ERS16077961
84	Klebsiella pneumoniae	ST23	2019	Blood	rmp 1	ybt 1	clb 2	iuc 1	iro 1	No	No	No	No	No	No	No	No	No	No	No	No	No	No	No	Yes	No	No	No	No	No	No	No	67	5399536	306861	105	749	20617	91363	547571	ERS16077963
85	Klebsiella pneumoniae	ST23	2020	Blood	rmp 1	ybt 1	clb 2	iuc 1	iro 1	No	No	No	No	No	No	No	No	No	No	No	No	No	No	No	Yes	No	Yes	No	No	No	No	No	139	5524918	141001	109	2408	13755	34239	369707	ERS16077965
87	Klebsiella pneumoniae	ST65	2020	Blood	-	-	-	iuc 1	iro 1	No	No	No	No	No	No	No	No	No	No	No	No	No	No	No	Yes	Yes	No	No	No	No	No	No	68	5394042	214002	108	1397	29144	118183	446079	ERS16077967
88	Klebsiella pneumoniae	ST23	2020	Blood	rmp 1	ybt 1	clb 2	iuc 1	iro 1	No	No	No	No	No	No	No	No	No	No	No	No	No	No	No	Yes	No	No	No	Yes	No	No	No	74	5608282	306861	105	769	17405	98106	603860	ERS16077970
89	Klebsiella pneumoniae	ST23	2020	Blood	-	ybt 1	clb 2	iuc 1	iro 1	No	No	No	No	No	No	No	No	No	No	No	No	No	No	No	Yes	No	No	No	Yes	No	No	No	123	5559208	120142	109	4958	19527	62579	288094	ERS16077971
90	Klebsiella pneumoniae	ST23	2020	Blood	rmp 1	ybt 1	clb 2	iuc 1	iro 1	No	No	No	No	No	No	No	No	No	No	No	No	No	No	No	Yes	No	No	No	No	No	No	No	81	5550507	288819	105	451	1907	86243	604242	ERS16077973
91	Klebsiella pneumoniae	ST420	2020	Blood	rmp 1	ybt 9	-	iuc 1	iro 1	No	No	No	No	No	No	No	No	No	No	No	No	No	No	No	Yes	No	No	No	No	No	No	No	230	5374866	41874	109	6674	15594	33106	124914	ERS16077974
642	Klebsiella pneumoniae	ST714	2020	Stool	rmp 1	ybt 9	-	iuc 1	iro 1	No	No	No	No	No	No	No	No	No	No	No	No	No	No	No	Yes	No	No	No	No	No	No	No	56	5393803	344060	101	526	26877	102570	905754	ERS16077936
660	Klebsiella pneumoniae	ST660	2020	Stool	rmp 1	ybt 5	-	iuc 1	iro 1	No	No	No	No	No	No	No	No	No	No	No	No	No	No	No	Yes	Yes	No	No	No	No	No	No	63	5373036	243041	106	509	23150	119334	656553	ERS16077939
763	Klebsiella pneumoniae	ST268	2020_Convergent	Stool	-	ybt 0	clb 3	iuc 1	iro 1	No	No	No	No	No	No	No	Yes	No	No	Yes	No	No	Yes	Yes	Yes	No	Yes	Yes	No	No	No	No	168	5614083	124705	118	622	9305	35355	368082	ERS16077949
764	Klebsiella pneumoniae	ST268	2020_Convergent	Stool	rmp 1	ybt 0	clb 3	iuc 1	iro 1	No	No	No	No	No	No	No	Yes	No	No	Yes	No	No	Yes	Yes	Yes	No	Yes	Yes	No	No	No	No	141	5636304	153267	118	415	5029	41260	382018	ERS16077950
780	Klebsiella pneumoniae	ST1544	2020_Convergent	Stool	-	ybt 9	-	iuc 1	iro 1	No	No	No	No	No	No	No	No	Yes	No	Yes	No	No	No	Yes	Yes	Yes	Yes	No	Yes	No	No	No	105	5621209	148136	102	1037	15918	84725	508297	ERS16077952
782	Klebsiella pneumoniae	ST86	2020	Stool	-	-	-	iuc 1	iro 1	No	No	No	No	No	No	No	No	No	No	No	No	No	No	No	Yes	Yes	No	No	No	No	No	No	55	5371048	258449	129	1279	26058	145165	555357	ERS16077953
785	Klebsiella pneumoniae	ST86	2020	Stool	rmp 1	ybt 9	-	iuc 1	iro 1	No	No	No	No	No	No	No	No	No	No	No	No	No	No	No	Yes	Yes	No	No	No	No	No	No	59	5395476	280111	101	1445	32912	100688	484670	ERS16077954
808	Klebsiella pneumoniae	ST420	2020	Stool	rmp 1	ybt 9	-	iuc 1	iro 1	No	No	No	No	No	No	No	No	No	No	No	No	No	No	No	Yes	Yes	No	No	No	No	No	No	74	5359390	181041	102	1037	28743	96307	554385	ERS16077957
816	Klebsiella pneumoniae	ST23	2020	Stool	rmp 1	ybt 1	clb 2	iuc 1	iro 1	No	No	No	No	No	No	No	No	No	No	No	No	No	No	No	Yes	No	No	No	No	No	No	No	86	5432793	218081	130	1706	18629	74413	619905	ERS16077959
831	Klebsiella pneumoniae	ST268	2020	Stool	rmp 1	ybt 0	clb 3	iuc 1	iro 1	No	No	No	No	No	No	No	No	No	No	No	No	No	No	No	Yes	No	No	No	No	No	No	No	101	5388480	218515	107	415	5222	58910	393669	ERS16077962
847	Klebsiella pneumoniae	ST23	2020	Stool	-	-	-	iuc 1	iro 1	No	No	No	No	No	No	No	No	No	No	No	No	No	No	No	Yes	Yes	No	No	No	No	No	No	133	5347930	92644	105	5514	25113	55370	205085	ERS16077964
873	Klebsiella pneumoniae	ST420	2020	Stool	rmp 1	ybt 9	-	iuc 1	iro 1	No	No	No	No	No	No	No	No	No	No	No	No	No	No	No	Yes	Yes	No	No	No	No	No	No	67	5418529	233484	102	909	31967	95460	611753	ERS16077968
879	Klebsiella pneumoniae	ST36	2020	Stool	-	ybt 9	clb 3	iuc 1	iro 1	No	No	No	No	No	No	No	No	No	No	No	No	No	No	No	Yes	Yes	No	No	No	No	No	No	86	5503162	170797	102	718	20074	83233	466575	ERS16077969
1_	Klebsiella pneumoniae	ST375	2010	Blood	-	-	-	iuc 1	iro 1	No	No	No	No	No	No	No	No	No	No	No	No	No	No	No	Yes	Yes	No	No	No	No	No	No	120	5482746	176300	103	313	6301	64463	371027	ERS16077880
14_merged	Klebsiella pneumoniae	ST65	2013	Blood	-	ybt 17	clb 3	iuc 1	iro 1	No	No	No	No	No	No	No	No	No	No	No	No	No	No	No	Yes	Yes	Yes	No	No	No	No	No	220	5455781	51527	102	3310	14602	36537	281447	ERS16077884
15_merged	Klebsiella pneumoniae	ST828	2013_Convergent	Blood	-	ybt 2	-	iuc 3	iro 3	No	No	No	No	No	No	No	No	Yes	No	Yes	No	No	No	Yes	Yes	No	Yes	No	No	No	No	No	92	5615311	308034	102	426	2888	69204	495207	ERS16077885
16_merged	Klebsiella pneumoniae	ST23	2013	Blood	rmp 1	ybt 1	clb 2	iuc 1	iro 1	No	No	No	No	No	No	No	No	No	No	No	No	No	No	No	Yes	No	No	No	No	No	No	No	75	5406384	253822	105	584	17378	71875	613237	ERS16077886
2_	Klebsiella pneumoniae	ST23	2010	Blood	rmp 1	ybt 1	clb 2	iuc 1	iro 1	No	No	No	No	No	No	No	No	No	No	No	No	No	No	No	Yes	No	Yes	No	No	Yes	No	No	94	5655251	327014	111	361	2305	37866	710241	ERS16077890
20_merged	Klebsiella pneumoniae	ST65	2014	Blood	rmp 1	ybt 17	clb 3	iuc 1	iro 1	No	No	No	No	No	No	No	No	No	No	No	No	No	No	No	Yes	Yes	No	No	No	No	No	No	74	5523194	207147	109	855	26031	109292	494971	ERS16077891
22_merged	Klebsiella pneumoniae	ST23	2015	Blood	rmp 1	ybt 1	clb 2	iuc 1	iro 1	No	No	No	No	No	No	No	No	No	No	No	No	No	No	No	Yes	No	No	No	Yes	No	No	No	87	5507820	258124	105	571	4563	68088	508499	ERS16077893
27_merged	Klebsiella pneumoniae	ST65	2015	Blood	rmp 1	-	-	iuc 1	iro 1	No	No	No	No	No	No	No	No	No	No	No	No	No	No	No	Yes	Yes	No	No	No	No	No	No	82	5353529	162532	102	1389	29916	99285	338014	ERS16077898
3_updated	Klebsiella pneumoniae	ST86	2010	Blood	-	-	-	iuc 1	iro 1	No	No	No	No	No	No	No	No	No	No	No	No	No	No	No	Yes	Yes	No	No	No	No	No	No	84	5410966	222029	109	200	2837	94175	444971	ERS16077901
30_merged	Klebsiella pneumoniae	ST23	2016	Blood	-	ybt 1	clb 2	iuc 1	iro 1	No	No	No	No	No	No	No	No	No	No	No	No	No	No	No	Yes	No	No	No	No	No	No	No	347	5442750	28597	103	3864	11024	21949	107587	ERS16077902
32_merged	Klebsiella pneumoniae	ST86	2016	Blood	rmp 1	-	-	iuc 1	iro 1	No	No	No	No	No	No	No	No	No	No	No	No	No	No	No	Yes	Yes	Yes	Yes	No	No	Yes	No	74	5403236	319444	101	1124	15382	86398	581001	ERS16077904
34_merged	Klebsiella pneumoniae	ST714	2016	Blood	rmp 1	ybt 9	-	iuc 1	iro 1	No	No	No	No	No	No	No	No	No	No	No	No	No	No	No	Yes	No	No	No	No	No	No	No	57	5410182	376157	100	425	20316	86526	684624	ERS16077906
37_merged	Klebsiella pneumoniae	ST23	2016	Blood	rmp 1	ybt 1	clb 2	iuc 1	iro 1	No	No	No	No	No	No	No	No	No	No	No	No	No	No	No	Yes	No	No	No	No	No	No	No	114	5630757	184654	105	415	1762	52425	482758	ERS16077909
40_merged	Klebsiella pneumoniae	ST23	2016	Blood	rmp 1	ybt 1	clb 2	iuc 1	iro 1	No	No	No	No	No	No	No	No	No	No	No	No	No	No	No	Yes	No	No	No	Yes	No	No	No	78	5533477	272103	105	774	18071	74565	613240	ERS16077913
43_merged	Klebsiella pneumoniae	ST23	2016	Blood	rmp 1	ybt 1	clb 2	iuc 1	iro 1	No	No	No	No	No	No	No	No	No	No	No	No	No	No	No	Yes	No	No	No	No	No	No	No	94	5492748	288797	105	415	2836	46753	462874	ERS16077916
47_merged	Klebsiella pneumoniae	ST23	2017	Blood	rmp 1	ybt 1	clb 2	iuc 1	iro 1	No	No	No	No	No	No	No	No	No	No	No	No	No	No	No	Yes	No	No	No	Yes	No	No	No	78	5844036	246904	105	887	28591	86243	653398	ERS16077920
48_merged	Klebsiella pneumoniae	ST23	2018	Blood	rmp 1	ybt 8	-	iuc 1	iro 1	No	No	No	No	No	No	No	No	No	No	No	No	No	No	No	Yes	Yes	No	No	No	No	No	No	57	5466361	374907	105	571	5667	86243	1364416	ERS16077921
49_merged	Klebsiella pneumoniae	ST23	2017	Blood	-	ybt 1	clb 2	iuc 1	iro 1	No	No	No	No	No	No	No	No	No	No	No	No	No	No	No	Yes	No	No	No	No	No	No	No	175	5512142	87134	105	911	10897	40089	272619	ERS16077922
5_	Klebsiella pneumoniae	ST23	2010	Blood	rmp 1	ybt 8	-	iuc 1	iro 1	No	No	No	No	No	No	No	No	No	No	No	No	No	No	No	Yes	Yes	No	No	No	No	No	No	76	5475547	215717	105	911	26067	99228	440925	ERS16077923
50_merged	Klebsiella pneumoniae	ST23	2018_Convergent	Blood	rmp 1	ybt 8	-	iuc 1	iro 1	No	No	No	No	No	No	Yes	No	No	No	No	No	No	Yes	No	Yes	Yes	No	No	No	Yes	No	No	74	5533352	374907	105	451	3830	72816	761137	ERS16077924
51_merged	Klebsiella pneumoniae	ST86	2017	Blood	rmp 1	ybt 22	-	iuc 1	iro 1	No	No	No	No	No	No	No	No	No	No	No	No	No	No	No	Yes	Yes	No	No	No	No	No	No	63	5420784	225623	109	1013	24360	100507	555526	ERS16077925
54_merged	Klebsiella pneumoniae	ST23	2018	Blood	rmp 1	ybt 1	clb 2	iuc 1	iro 1	No	No	No	No	No	No	No	No	No	No	No	No	No	No	No	Yes	No	No	No	No	No	No	No	83	5439001	203302	102	1706	25292	83363	388059	ERS16077927
6_	Klebsiella pneumoniae	ST25	2010	Blood	-	-	-	iuc 1	iro 1	No	No	No	No	No	No	No	No	No	No	No	No	No	No	No	Yes	Yes	No	No	No	No	No	No	87	5376073	206224	102	600	17977	86234	358228	ERS16077932
60_merged	Klebsiella pneumoniae	ST29	2018	Blood	rmp 1	ybt 9	-	iuc 1	iro 1	No	No	No	No	No	No	No	No	No	No	No	No	No	No	No	Yes	No	No	No	No	No	No	No	96	5421018	114152	110	6391	27907	72783	543244	ERS16077933
66_merged	Klebsiella pneumoniae	ST218	2018	Blood	-	ybt 9	-	iuc 1	iro 1	No	No	No	No	No	No	No	No	No	No	No	No	No	No	No	Yes	No	No	No	No	No	No	No	91	5165424	151146	113	1056	21465	89083	313945	ERS16077938
7_	Klebsiella pneumoniae	ST23	2012	Blood	rmp 1	ybt 1	clb 2	iuc 1	iro 1	No	No	No	No	No	No	No	No	No	No	No	No	No	No	No	Yes	No	No	No	Yes	No	No	No	130	5585734	150354	105	375	7542	59299	369612	ERS16077942
72_merged	Klebsiella pneumoniae	ST86	2018	Blood	rmp 1	ybt 9	-	iuc 1	iro 1	No	No	No	No	No	No	No	No	No	No	No	No	No	No	No	Yes	Yes	No	No	No	No	No	No	64	5379903	355880	102	1096	28245	97105	516599	ERS16077945
74_merged	Klebsiella pneumoniae	ST23	2019	Blood	rmp 1	ybt 1	clb 2	iuc 1	iro 1	No	No	No	No	No	No	No	No	No	No	No	No	No	No	No	Yes	No	No	No	No	No	No	No	79	5476220	288806	105	415	4550	72655	639664	ERS16077946
8__merged	Klebsiella pneumoniae	ST65	2012	Blood	-	ybt 17	clb 3	iuc 1	iro 1	No	No	No	No	No	No	No	No	No	No	No	No	No	No	No	Yes	Yes	No	No	No	No	No	No	117	5548623	157086	105	356	7217	51698	391648	ERS16077955
81_merged	Klebsiella pneumoniae	ST23	2019_Convergent	Blood	-	ybt 1	clb 2	iuc 1	iro 1	No	No	No	No	No	No	Yes	Yes	No	No	Yes	No	No	No	Yes	Yes	No	No	No	No	No	No	No	268	5656318	37706	105	4742	13356	30279	173808	ERS16077958
86_merged	Klebsiella pneumoniae	ST23	2020	Blood	-	ybt 8	-	iuc 1	iro 1	No	No	No	No	No	No	No	No	No	No	No	No	No	No	No	Yes	Yes	No	No	No	No	No	No	146	5419329	70456	105	6126	26067	55521	199569	ERS16077966
9_	Klebsiella pneumoniae	ST1049	2012	Blood	rmp 1	ybt 14	-	iuc 1	iro 1	No	No	No	No	No	No	No	No	No	No	No	No	No	No	No	Yes	No	No	No	Yes	No	No	No	62	5553531	252331	115	1037	30928	133564	400429	ERS16077972
ERS2489005	Klebsiella pneumoniae	ST23	2011	Blood	rmp 1	-	-	iuc 1	iro 1	No	No	No	No	No	No	No	No	No	No	No	No	No	No	No	Yes	Yes	No	No	Yes	No	No	No	61	5591010	394491	100	451	5135	86243	1246477	ERS2489005
ERS2489006	Klebsiella pneumoniae	ST218	2011	Blood	rmp 1	ybt 9	-	iuc 1	iro 1	No	No	No	No	No	No	No	No	No	No	No	No	No	No	No	Yes	No	No	No	No	No	No	No	57	5287814	248592	113	1461	26052	155465	462259	ERS2489006
ERS2489020	Klebsiella pneumoniae	ST29	2011	Blood	rmp 1	ybt 9	-	iuc 1	iro 1	No	No	No	No	No	No	No	No	No	No	No	No	No	No	No	Yes	No	No	No	No	No	No	No	47	5360052	390852	109	171	4268	93971	961995	ERS2489020
ERS2489021	Klebsiella pneumoniae	ST23	2011	Blood	-	ybt 1	clb 2	iuc 1	iro 1	No	No	No	No	No	No	No	No	No	No	No	No	No	No	No	Yes	No	No	No	No	No	No	No	91	5607119	220193	105	383	1479	81077	501093	ERS2489021
ERS2489022	Klebsiella pneumoniae	ST23	2012	Blood	rmp 1	-	-	iuc 1	iro 1	No	No	No	No	No	No	No	No	No	No	No	No	No	No	No	Yes	Yes	No	No	Yes	No	No	No	67	5566101	285369	105	761	15249	90691	642877	ERS2489022
ERS2489032	Klebsiella pneumoniae	ST86	2010	Blood	rmp 1	ybt 10	-	iuc 1	iro 1	No	No	No	No	No	No	No	No	No	No	No	No	No	No	No	Yes	Yes	No	No	No	No	No	No	79	5399332	204251	106	815	21204	96715	475771	ERS2489032
ERS2489041	Klebsiella pneumoniae	ST25	2014_Convergent	Blood	rmp 3	ybt 2	-	iuc 3	iro 3	No	No	No	No	No	No	Yes	Yes	Yes	No	Yes	Yes	Yes	Yes	Yes	Yes	No	Yes	No	No	No	No	No	103	5584140	251104	102	237	1889	57025	540359	ERS2489041
ERS2489043	Klebsiella pneumoniae	ST23	2013	Blood	rmp 1	ybt 1	clb 2	iuc 1	iro 1	No	No	No	No	No	No	No	No	No	No	No	No	No	No	No	Yes	No	No	No	No	No	No	No	78	5587047	327040	105	566	2345	54896	860613	ERS2489043
ERS2489045	Klebsiella pneumoniae	ST23	2014	Blood	rmp 1	ybt 8	-	iuc 1	iro 1	No	No	No	No	No	No	No	No	No	No	No	No	No	No	No	Yes	Yes	No	No	No	No	No	No	52	5471249	418383	105	451	3651	100449	1585742	ERS2489045
ERS2489051	Klebsiella pneumoniae	ST23	2014	Blood	-	ybt 1	clb 2	iuc 1	iro 1	No	No	No	No	No	No	No	No	No	No	No	No	No	No	No	Yes	No	No	No	No	No	No	No	135	5606568	104135	102	2672	15315	56943	419900	ERS2489051
ERS2489056	Klebsiella pneumoniae	ST23	2014	Blood	rmp 1	ybt 1	clb 2	iuc 1	iro 1	No	No	No	No	No	No	No	No	No	No	No	No	No	No	No	Yes	No	No	No	Yes	No	No	No	65	5638207	306861	105	571	24238	100488	604240	ERS2489056
ERS2489064	Klebsiella pneumoniae	ST412	2010	Blood	rmp 1	-	-	iuc 1	iro 1	No	No	No	No	No	No	No	No	No	No	No	No	No	No	No	Yes	No	No	No	No	No	No	No	90	5313827	192042	102	300	3154	95049	472127	ERS2489064
ERS2489067	Klebsiella pneumoniae	ST23	2010	Blood	rmp 1	ybt 1	clb 2	iuc 1	iro 1	No	No	No	No	No	No	No	No	No	No	No	No	No	No	No	Yes	No	No	No	No	No	No	No	77	5620517	215942	102	600	13122	99228	462219	ERS2489067
ERS2489073	Klebsiella pneumoniae	ST23	2013	Blood	rmp 1	ybt 1	clb 2	iuc 1	iro 1	No	No	No	No	No	No	No	No	No	No	No	No	No	No	No	Yes	No	No	No	No	No	No	No	92	5584386	302814	105	451	2672	57749	604194	ERS2489073
ERS2489075	Klebsiella pneumoniae	ST23	2012_Convergent	Blood	-	ybt 1	clb 2	iuc 1	iro 1	No	No	No	No	Yes	No	No	No	No	No	No	No	No	No	No	Yes	No	No	No	No	No	No	No	240	5608379	54577	105	4660	12673	30514	172188	ERS2489075
ERS2489080	Klebsiella pneumoniae	ST65	2010	Blood	rmp 1	-	-	iuc 1	iro 1	No	Yes	Yes	Yes	No	Yes	No	Yes	Yes	Yes	Yes	Yes	Yes	Yes	Yes	Yes	Yes	No	No	No	No	No	Yes	91	5627614	205896	105	855	7663	86234	540002	ERS2489080
ERS2489082	Klebsiella pneumoniae	ST23	2012	Blood	rmp 1	ybt 1	clb 2	iuc 1	iro 1	No	No	No	No	No	No	No	No	No	No	No	No	No	No	No	Yes	No	No	No	No	No	No	No	73	5615582	340076	100	318	1727	72495	680441	ERS2489082

## Sheet: Figure 3
Figure 3: The plasmid phylogeny of iuc1 virulence plasmids in hypervirulent Klebsiella isolates from Vietnam
Isolate	Cover%_NC_005249	Depth_NC_005249	Mapped%_NC_005249	Mapped%_Total	Total_Reads	SNPs	Hets_Removed	Indels	Ingroup/Fail	iuc1-carrying plasmid
15_merged	43.2805	31.4897	1.20085	1.20085	2161890	965	85	2	f	iuc3-carrying plasmid
17	42.8744	19.0488	1.59859	1.59859	794700	1830	178	6	f	iuc3-carrying plasmid
ERS2489041	38.0892	15.2412	1.01767	1.01767	1347198	1580	14	8	f	iuc3-carrying plasmid
ERS2489033	83.0654	15.3026	3.44432	3.44432	427486	223	56	17	i	Yes
28	95.6528	29.4121	3.90996	3.90996	1319552	366	126	11	i	Yes
41	96.6078	24.8408	5.19074	5.19074	796862	328	247	14	i	Yes
26	96.1296	49.9089	3.85035	3.85035	1841002	338	46	14	i	Yes
782	99.9995	42.1127	5.10702	5.10702	1692180	14	64	14	i	Yes
660	97.3499	29.1213	3.68339	3.68339	1751350	230	32	16	i	Yes
57	87.1577	17.7732	3.1848	3.1848	1070304	353	68	15	i	Yes
ERS2489005	96.9907	52.6299	5.46546	5.46546	1143636	371	46	16	i	Yes
16_merged	82.4272	41.4148	3.7176	3.7176	1938536	135	41	6	i	Yes
ERS2489020	89.7586	15.4516	2.72812	2.72812	545944	234	7	16	i	Yes
81_merged	96.2595	10.2394	3.39975	3.39975	331054	357	505	13	i	Yes
54_merged	95.9049	90.422	4.06191	4.06191	3326246	380	276	19	i	Yes
816	92.3618	27.2591	4.1029	4.1029	1151380	395	348	13	i	Yes
70	82.1305	15.4151	3.46706	3.46706	809100	211	102	9	i	Yes
ERS2489043	96.8211	33.8791	4.59549	4.59549	900318	397	302	15	i	Yes
831	87.9819	40.9357	5.99351	5.99351	1244028	393	288	18	i	Yes
74_merged	86.4175	17.2077	2.98223	2.98223	569070	213	427	10	i	Yes
52	94.9997	17.5514	4.10508	4.10508	849118	17	12	13	i	Yes
80	84.6175	24.7739	2.66047	2.66047	958892	690	173	19	i	Yes
25	96.5143	32.1971	3.89781	3.89781	1479190	337	123	12	i	Yes
39	97.0139	87.7955	6.9243	6.9243	1553630	390	388	18	i	Yes
ERS2489032	95.2412	23.3369	5.04452	5.04452	663790	24	71	15	i	Yes
ERS2489051	96.4596	19.8631	4.12681	4.12681	698288	346	361	16	i	Yes
ERS2489006	89.4209	24.9763	2.85782	2.85782	911010	247	43	15	i	Yes
45	90.4861	52.0902	5.82967	5.82967	1419016	351	281	15	i	Yes
23	95.656	55.6644	5.29879	5.29879	1428082	233	8	17	i	Yes
33	96.8571	51.913	6.93683	6.93683	1255718	345	280	15	i	Yes
642	94.9431	35.7189	3.91686	3.91686	1893124	180	26	15	i	Yes
84	96.8462	41.8158	3.89723	3.89723	1593798	385	7	13	i	Yes
7_	96.6844	10.4381	1.65209	1.65209	861816	390	46	10	i	Yes
43_merged	96.9861	42.6918	4.54103	4.54103	1224854	407	533	15	i	Yes
873	95.8447	26.0075	3.46763	3.46763	1508840	219	10	15	i	Yes
40_merged	96.5782	41.504	4.39279	4.39279	1182006	440	32	12	i	Yes
4	95.6073	26.5301	3.35994	3.35994	1217910	25	89	14	i	Yes
11	95.7504	27.4556	3.37588	3.37588	1182268	197	16	16	i	Yes
879	93.0861	22.7793	3.56117	3.56117	1255148	369	10	18	i	Yes
9_	75.393	22.2953	3.01159	3.01159	708994	231	137	14	i	Yes
2_	97.5595	23.903	3.24642	3.24642	1213058	402	217	15	i	Yes
66_merged	73.8464	27.5509	3.1194	3.1194	819868	247	46	13	i	Yes
ERS2489067	96.8553	26.4393	4.72345	4.72345	656766	404	575	18	i	Yes
51_merged	98.0783	36.1103	3.18147	3.18147	1509208	19	54	13	i	Yes
18	95.1606	21.5017	2.47256	2.47256	1246888	198	3	16	i	Yes
780	95.9582	39.6123	4.82756	4.82756	1646898	226	32	16	i	Yes
ERS2489022	97.0249	42.6708	4.34219	4.34219	1209896	350	28	18	i	Yes
847	96.1789	20.7124	4.23133	4.23133	952466	234	7	16	i	Yes
44	83.3434	18.5292	3.44133	3.44133	741720	174	49	16	i	Yes
89	96.1693	23.4551	3.3519	3.3519	822190	424	23	11	i	Yes
35	95.3917	26.5298	3.61753	3.61753	1118416	166	42	13	i	Yes
22_merged	74.9655	90.3229	5.2363	5.2363	2820582	124	38	7	i	Yes
ERS2489073	96.8234	19.0348	2.53406	2.53406	1500162	362	80	12	i	Yes
764	87.4043	39.0534	4.76256	4.76256	1404624	454	318	18	i	Yes
49_merged	96.2609	12.4437	3.09268	3.09268	840144	273	85	13	i	Yes
68	90.8617	24.037	4.17649	4.17649	1319912	359	5	14	i	Yes
34_merged	91.7187	112.641	6.35003	6.35003	2529280	324	63	19	i	Yes
50_merged	98.8409	61.6104	4.08106	4.08106	2159462	381	30	17	i	Yes
31	95.0047	18.5032	3.91987	3.91987	785816	297	138	12	i	Yes
77	96.9068	95.1476	7.93606	7.93606	2336008	574	232	16	i	Yes
55	96.6616	9.96367	2.10992	2.10992	1102318	321	5	10	i	Yes
808	95.8183	23.0378	3.2316	3.2316	1320428	201	20	14	i	Yes
83	96.2728	56.5353	5.56626	5.56626	1942992	187	5	11	i	Yes
88	96.8375	43.5363	4.07562	4.07562	1741942	404	31	15	i	Yes
63	96.5408	18.9992	3.41729	3.41729	1069708	347	5	16	i	Yes
82	96.4574	34.7432	4.03379	4.03379	1090686	403	325	12	i	Yes
29	96.2778	22.1381	5.01519	5.01519	762464	189	13	14	i	Yes
763	88.7413	24.0896	4.54079	4.54079	1007798	403	232	15	i	Yes
20_merged	99.5259	56.0641	4.6813	4.6813	2736762	206	33	16	i	Yes
ERS2489080	99.3783	27.4485	3.60567	3.60567	1038782	251	140	18	i	Yes
37_merged	96.7568	63.6767	4.93791	4.93791	1640470	391	389	19	i	Yes
32_merged	94.6108	248.036	11.559	11.559	2706854	72	14	6	i	Yes
86_merged	97.1096	14.1884	4.76849	4.76849	324862	362	33	15	i	Yes
48_merged	97.1653	61.6244	4.97842	4.97842	1562102	353	77	15	i	Yes
ERS2489075	95.3634	14.7996	5.37633	5.37633	362608	410	49	14	i	Yes
13	96.2431	32.5709	2.64362	2.64362	1811000	377	232	15	i	Yes
ERS2489064	88.635	53.0303	6.4435	6.4435	909894	267	77	20	i	Yes
21	96.8585	54.7041	4.14093	4.14093	2142488	452	139	15	i	Yes
56	96.4642	14.8461	3.49158	3.49158	930496	303	71	14	i	Yes
38	99.789	18.478	4.36004	4.36004	720888	9	52	11	i	Yes
47_merged	96.9483	34.4416	3.57518	3.57518	1223884	443	67	15	i	Yes
785	98.1289	22.5829	3.61281	3.61281	1393376	16	27	17	i	Yes
76	96.8603	109.952	11.3741	11.3741	1832460	464	83	17	i	Yes
87	99.4567	27.7799	3.99587	3.99587	783258	328	98	19	i	Yes
62	96.4464	18.7047	3.64882	3.64882	1003310	366	9	15	i	Yes
30_merged	95.976	9.72436	3.86046	3.86046	471654	286	198	11	i	Yes
ERS2489056	89.5964	35.5491	4.20927	4.20927	965868	433	28	17	i	Yes
69	96.863	26.3855	4.39988	4.39988	1260830	355	45	16	i	Yes
72_merged	93.7065	48.3514	3.36935	3.36935	1945838	73	73	17	i	Yes
ERS2489082	97.0335	29.9443	3.04925	3.04925	1689692	446	82	18	i	Yes
14_merged	97.5805	24.5573	3.99325	3.99325	1013886	220	251	20	i	Yes
27_merged	92.4963	67.5947	5.98912	5.98912	2129630	253	30	10	i	Yes
65	96.9797	29.9181	5.61255	5.61255	873524	362	5	20	i	Yes
42	99.3473	73.9738	10.1974	10.1974	934360	250	77	18	i	Yes
8__merged	99.3705	29.8418	5.04667	5.04667	805918	239	426	19	i	Yes
ERS2489045	96.9898	28.4044	3.25706	3.25706	1221932	374	43	16	i	Yes
3_updated	96.5818	23.0111	4.26114	4.26114	967604	26	81	13	i	Yes
46	98.7707	57.4803	6.03155	6.03155	1268862	248	466	20	i	Yes
75	96.8343	40.8112	7.50092	7.50092	1093172	306	8	13	i	Yes
24	99.3582	57.1666	6.37625	6.37625	1291574	16	97	14	i	Yes
1_	83.8704	21.4974	2.11595	2.11595	1206268	55	9	9	i	Yes
85	96.59	44.3005	6.86037	6.86037	813032	382	759	13	i	Yes
19	96.7518	31.1709	2.32119	2.32119	2171218	361	175	16	i	Yes
71	86.9759	16.5364	2.77576	2.77576	1263618	344	23	13	i	Yes
59	96.7236	24.0279	3.76294	3.76294	1262390	323	103	14	i	Yes
ERS2489021	96.8298	27.4831	3.94266	3.94266	843060	383	332	16	i	Yes
90	96.8608	142.957	4.98947	4.98947	4443756	391	138	16	i	Yes
6_	94.3383	30.1741	3.66803	3.66803	1063024	235	108	13	i	Yes
10	99.6736	46.4559	4.56847	4.56847	1550014	11	43	14	i	Yes
5_	97.0148	19.7048	2.3756	2.3756	1089536	330	58	13	i	Yes
36	96.9424	17.4781	3.73374	3.73374	839266	212	57	13	i	Yes
60_merged	89.4017	28.0625	4.52703	4.52703	1088220	154	37	11	i	Yes
91	95.11	12.4581	3.26682	3.26682	455152	186	67	13	i	Yes

## Sheet: Figure 4
Figure 4: Plasmid profiling of transconjugants containing the virulence plasmid

## Sheet: Table 1
Table 1: Genetic profiles of hypervirulent Klebsiella pneumoniae isolates from Vietnam
					Virulence factors					Antimicrobial resistance genes															Plasmid replicons								Assembly report								ENA database
Sample	Species	ST	Year isolates	Source	Rmp - Hypermucoid phenotype	Yersiniabactin	Colibactin	Aerobactin	Salmochelin	Aac3-IIa_AGly	AadA_AGly	Arr_Rif	CTX-M-1_Bla	CTX-M-9_Bla	CmlA_Phe	DHA_Bla	DfrA1_Tmt	LAP_Bla	OXA-7_Bla	Qnr-S_Flq	FloR_Phe	StrAB_AGly	SulII_Sul	TetA_Tet	IncFIBK	IncHI1B	IncFII	IncFIA	IncFIB	IncR	IncN	IncAC2	numContigs	totalBases	N50	smallest	lowerQ	median	upperQ	largest	Accession number
4	Klebsiella pneumoniae	ST86	2010_Convergent	Blood	-	-	-	iuc 1	iro 1	No	No	No	No	No	No	No	No	No	No	No	No	No	Yes	No	Yes	Yes	No	No	No	No	No	No	101	5341518	164797	102	443	7283	71389	387870	ERS16077912
10	Klebsiella pneumoniae	ST86	2012	Blood	rmp 1	ybt 22	-	iuc 1	iro 1	No	No	No	No	No	No	No	No	No	No	No	No	No	No	No	Yes	Yes	No	No	No	No	No	No	88	5458580	141464	102	5930	33172	88841	341050	ERS16077881
11	Klebsiella pneumoniae	ST420	2012	Blood	-	ybt 9	-	iuc 1	iro 1	No	No	No	No	No	No	No	No	No	No	No	No	No	No	No	Yes	Yes	No	No	No	No	No	No	85	5337058	149362	102	1037	24250	88404	611725	ERS16077882
13	Klebsiella pneumoniae	ST23	2013	Blood	-	ybt 1	clb 2	iuc 1	iro 1	No	No	No	No	No	No	No	No	No	No	No	No	No	No	No	Yes	No	No	No	No	No	No	No	79	5596895	327066	105	415	2672	61516	849815	ERS16077883
17	Klebsiella pneumoniae	ST25	2013_Convergent	Blood	rmp 3	ybt 2	-	iuc 3	iuc 3	Yes	Yes	Yes	No	No	Yes	No	Yes	Yes	Yes	Yes	Yes	Yes	No	Yes	Yes	No	Yes	Yes	No	Yes	No	No	97	5577959	168940	102	357	4446	89732	457916	ERS16077887
18	Klebsiella pneumoniae	ST420	2014	Blood	-	ybt 9	-	iuc 1	iro 1	No	No	No	No	No	No	No	No	No	No	No	No	No	No	No	Yes	Yes	No	No	Yes	No	No	No	88	5510899	124188	109	970	36289	95459	550180	ERS16077888
19	Klebsiella pneumoniae	ST23	2014	Blood	-	ybt 1	clb 2	iuc 1	iro 1	No	No	No	No	No	No	No	No	No	No	No	No	No	No	No	Yes	No	No	No	No	No	No	No	91	5562378	289156	105	415	1727	86243	440925	ERS16077889
21	Klebsiella pneumoniae	ST23	2014	Blood	rmp 1	ybt 1	clb 2	iuc 1	iro 1	No	No	No	No	No	No	No	No	No	No	No	No	No	No	No	Yes	No	No	No	No	No	No	No	71	5628821	327040	102	315	1706	59299	1486184	ERS16077892
23	Klebsiella pneumoniae	ST268	2015	Blood	rmp 1	ybt 9	clb 3	iuc 1	iro 1	No	No	No	No	No	No	No	No	No	No	No	No	No	No	No	Yes	Yes	No	No	No	No	No	No	81	5398581	171823	123	1461	24553	88065	527466	ERS16077894
24	Klebsiella pneumoniae	ST86	2015	Blood	-	-	-	iuc 1	iro 1	No	No	No	No	No	No	No	No	No	No	No	No	No	No	No	Yes	Yes	No	No	No	No	No	No	144	5243047	64844	101	7627	24855	49803	189489	ERS16077895
25	Klebsiella pneumoniae	ST23	2015	Blood	-	ybt 1	clb 2	iuc 1	iro 1	No	No	No	No	No	No	No	No	No	No	No	No	No	No	No	Yes	No	No	No	No	No	No	No	116	5520364	137330	102	584	18779	68446	274658	ERS16077896
26	Klebsiella pneumoniae	ST23	2015	Blood	-	ybt 8	-	iuc 1	iro 1	No	No	No	No	No	No	No	No	No	No	No	No	No	No	No	Yes	Yes	No	No	No	No	No	No	128	5327995	81647	118	6008	26728	66245	176358	ERS16077897
28	Klebsiella pneumoniae	ST23	2015	Blood	-	ybt 1	clb 2	iuc 1	iro 1	No	No	No	No	No	No	No	No	No	No	No	No	No	No	No	Yes	No	No	No	No	No	No	No	236	5356119	50844	121	3213	12372	29262	166146	ERS16077899
29	Klebsiella pneumoniae	ST660	2015	Blood	-	ybt 5	-	iuc 1	iro 1	No	No	No	No	No	No	No	No	No	No	No	No	No	No	No	Yes	Yes	No	No	No	No	No	No	237	5342586	36785	106	6677	16596	31628	144953	ERS16077900
31	Klebsiella pneumoniae	ST23	2016_Convergent	Blood	-	ybt 1	clb 2	iuc 1	iro 1	No	No	No	No	No	No	No	Yes	Yes	No	Yes	No	No	Yes	Yes	Yes	No	No	No	No	No	No	No	314	5457857	33517	101	3518	11756	23782	106784	ERS16077903
33	Klebsiella pneumoniae	ST23	2016_Convergent	Blood	rmp 1	ybt 1	clb 2	iuc 1	iro 1	No	No	No	No	No	No	No	Yes	No	No	Yes	No	No	Yes	Yes	Yes	No	Yes	No	No	No	No	No	122	5714378	170407	102	571	7338	55389	459956	ERS16077905
35	Klebsiella pneumoniae	ST420	2016	Blood	-	ybt 9	-	iuc 1	iro 1	No	No	No	No	No	No	No	No	No	No	No	No	No	No	No	Yes	Yes	No	No	No	No	No	No	101	5404584	134707	109	1543	24014	81418	338776	ERS16077907
36	Klebsiella pneumoniae	ST660	2016	Blood	-	ybt 5	-	iuc 1	iro 1	No	No	No	No	No	No	No	No	No	No	No	No	No	No	No	Yes	Yes	No	No	No	No	No	No	119	5424957	137760	106	641	13021	58803	335657	ERS16077908
38	Klebsiella pneumoniae	ST86	2016	Blood	-	ybt 22	-	iuc 1	iro 1	No	No	No	No	No	No	No	No	No	No	No	No	No	No	No	Yes	Yes	No	No	No	No	No	No	90	5426409	122659	109	8642	35660	90211	384176	ERS16077910
39	Klebsiella pneumoniae	ST23	2016	Blood	rmp 1	ybt 1	clb 2	iuc 1	iro 1	No	No	No	No	No	No	No	No	No	No	No	No	No	No	No	Yes	No	No	No	No	No	No	No	88	5588540	289156	100	568	5727	66336	604235	ERS16077911
41	Klebsiella pneumoniae	ST23	2017	Blood	rmp 1	ybt 1	clb 2	iuc 1	iro 1	No	No	No	No	No	No	No	No	No	No	No	No	No	No	No	Yes	No	No	No	No	No	No	No	151	5466819	134129	107	514	6797	39327	274735	ERS16077914
42	Klebsiella pneumoniae	ST65	2018	Blood	rmp 1	-	-	iuc 1	iro 1	No	No	No	No	No	No	No	No	No	No	No	No	No	No	No	Yes	Yes	No	No	No	No	No	No	108	5354207	107300	105	6793	27630	75465	305489	ERS16077915
45	Klebsiella pneumoniae	ST23	2017	Blood	rmp 1	ybt 1	clb 2	iuc 1	iro 1	No	No	No	No	No	No	No	No	No	No	No	No	No	No	No	Yes	No	No	No	No	No	No	No	134	5493032	113436	105	584	9856	51907	388004	ERS16077918
46	Klebsiella pneumoniae	ST65	2018	Blood	rmp 1	ybt 17	clb 3	iuc 1	iro 1	No	No	No	No	No	No	No	No	No	No	No	No	No	No	No	Yes	Yes	Yes	No	No	No	No	No	127	5564573	178258	107	415	4428	40898	481916	ERS16077919
52	Klebsiella pneumoniae	ST86	2018	Blood	-	ybt 10	-	iuc 1	iro 1	No	No	No	No	No	No	No	No	No	No	No	No	No	No	No	Yes	Yes	No	No	No	No	No	No	111	5385219	126078	129	4390	21524	57589	422777	ERS16077926
55	Klebsiella pneumoniae	ST23	2018	Blood	-	ybt 1	clb 2	iuc 1	iro 1	No	No	No	No	No	No	No	No	No	No	No	No	No	No	No	Yes	No	No	No	Yes	No	No	No	105	5569239	170407	109	3972	18938	59299	422057	ERS16077928
56	Klebsiella pneumoniae	ST23	2018	Blood	-	ybt 1	clb 2	iuc 1	iro 1	No	No	No	No	No	No	No	No	No	No	No	No	No	No	No	Yes	No	No	No	No	No	No	No	202	5546087	48014	105	4952	18255	33608	236129	ERS16077929
57	Klebsiella pneumoniae	ST268	2018	Blood	-	ybt 0	clb 3	iuc 1	iro 1	No	No	No	No	No	No	No	No	No	No	No	No	No	No	No	Yes	No	No	No	No	No	No	No	136	5429889	152353	107	526	11903	48083	316053	ERS16077930
59	Klebsiella pneumoniae	ST23	2018	Blood	-	ybt 1	clb 2	iuc 1	iro 1	No	No	No	No	No	No	No	No	No	No	No	No	No	No	No	Yes	No	No	No	No	No	No	No	111	5616011	158429	103	359	4459	65753	604225	ERS16077931
62	Klebsiella pneumoniae	ST23	2018	Blood	-	ybt 1	clb 2	iuc 1	iro 1	No	No	No	No	No	No	No	No	No	No	No	No	No	No	No	Yes	No	No	No	Yes	No	No	No	107	5556552	145955	130	1728	20174	63208	440923	ERS16077934
63	Klebsiella pneumoniae	ST23	2018	Blood	-	ybt 1	clb 2	iuc 1	iro 1	No	No	No	No	No	No	No	No	No	No	No	No	No	No	No	Yes	No	No	No	Yes	No	No	No	98	5618928	151469	105	1725	25714	68611	393833	ERS16077935
65	Klebsiella pneumoniae	ST23	2018	Blood	rmp 1	ybt 8	-	iuc 1	iro 1	No	No	No	No	No	No	No	No	No	No	No	No	No	No	No	Yes	Yes	No	No	No	No	No	No	74	5466404	211655	105	584	20165	95271	443563	ERS16077937
68	Klebsiella pneumoniae	ST23	2018	Blood	rmp 1	ybt 1	clb 2	iuc 1	iro 1	No	No	No	No	No	No	No	No	No	No	No	No	No	No	No	Yes	No	No	No	No	No	No	No	84	5435259	216034	108	748	23637	77515	461519	ERS16077940
69	Klebsiella pneumoniae	ST23	2018	Blood	rmp 1	ybt 1	clb 2	iuc 1	iro 1	No	No	No	No	No	No	No	No	No	No	No	No	No	No	No	Yes	No	No	No	No	No	No	No	105	5459317	253840	107	359	2672	39440	604239	ERS16077941
70	Klebsiella pneumoniae	ST23	2018	Blood	-	ybt 1	clb 2	iuc 1	iro 1	No	No	No	No	No	No	No	No	No	No	No	No	No	No	No	Yes	No	Yes	Yes	No	No	No	No	121	5540060	112362	105	2882	21060	69037	364261	ERS16077943
71	Klebsiella pneumoniae	ST412	2018	Blood	-	-	-	iuc 1	iro 1	No	No	No	No	No	No	No	No	No	No	No	No	No	No	No	Yes	No	No	No	No	No	No	No	118	5392549	162215	100	482	14000	54407	328985	ERS16077944
75	Klebsiella pneumoniae	ST23	2019	Blood	-	ybt 8	-	iuc 1	iro 1	No	No	No	No	No	No	No	No	No	No	No	No	No	No	No	Yes	Yes	No	No	No	No	No	No	110	5417615	127866	108	3651	25632	68525	383557	ERS16077947
76	Klebsiella pneumoniae	ST23	2019	Blood	rmp 1	ybt 1	clb 2	iuc 1	iro 1	No	No	No	No	No	No	No	No	No	No	No	No	No	No	No	Yes	No	No	No	No	No	No	No	99	5560671	175799	101	769	16890	66294	580948	ERS16077948
77	Klebsiella pneumoniae	ST23	2019	Blood	rmp 1	ybt 1	clb 2	iuc 1	iro 1	No	No	No	No	No	No	No	No	No	No	No	No	No	No	No	Yes	No	No	No	No	No	No	No	79	5664990	258087	108	769	17036	84082	648027	ERS16077951
80	Klebsiella pneumoniae	ST65	2019_Convergent	Blood	-	ybt 17	clb 3	iuc 1	iro 1	No	No	No	No	No	No	No	No	No	No	No	No	No	No	No	Yes	Yes	No	No	No	No	No	No	116	5477742	165535	105	1035	13500	52620	292813	ERS16077956
82	Klebsiella pneumoniae	ST23	2019	Blood	rmp 1	ybt 1	clb 2	iuc 1	iro 1	No	No	No	No	No	No	No	No	No	No	No	No	No	No	No	Yes	No	No	No	No	No	No	No	121	5527696	137486	105	571	9005	61912	309967	ERS16077960
83	Klebsiella pneumoniae	ST25	2019__Convergent	Blood	rmp 1	-	-	iuc 1	iro 1	No	No	No	No	No	No	No	No	No	No	No	No	Yes	No	No	Yes	Yes	No	No	No	No	No	No	89	5370294	189066	102	480	16136	94785	349258	ERS16077961
84	Klebsiella pneumoniae	ST23	2019	Blood	rmp 1	ybt 1	clb 2	iuc 1	iro 1	No	No	No	No	No	No	No	No	No	No	No	No	No	No	No	Yes	No	No	No	No	No	No	No	67	5399536	306861	105	749	20617	91363	547571	ERS16077963
85	Klebsiella pneumoniae	ST23	2020	Blood	rmp 1	ybt 1	clb 2	iuc 1	iro 1	No	No	No	No	No	No	No	No	No	No	No	No	No	No	No	Yes	No	Yes	No	No	No	No	No	139	5524918	141001	109	2408	13755	34239	369707	ERS16077965
87	Klebsiella pneumoniae	ST65	2020	Blood	-	-	-	iuc 1	iro 1	No	No	No	No	No	No	No	No	No	No	No	No	No	No	No	Yes	Yes	No	No	No	No	No	No	68	5394042	214002	108	1397	29144	118183	446079	ERS16077967
88	Klebsiella pneumoniae	ST23	2020	Blood	rmp 1	ybt 1	clb 2	iuc 1	iro 1	No	No	No	No	No	No	No	No	No	No	No	No	No	No	No	Yes	No	No	No	Yes	No	No	No	74	5608282	306861	105	769	17405	98106	603860	ERS16077970
89	Klebsiella pneumoniae	ST23	2020	Blood	-	ybt 1	clb 2	iuc 1	iro 1	No	No	No	No	No	No	No	No	No	No	No	No	No	No	No	Yes	No	No	No	Yes	No	No	No	123	5559208	120142	109	4958	19527	62579	288094	ERS16077971
90	Klebsiella pneumoniae	ST23	2020	Blood	rmp 1	ybt 1	clb 2	iuc 1	iro 1	No	No	No	No	No	No	No	No	No	No	No	No	No	No	No	Yes	No	No	No	No	No	No	No	81	5550507	288819	105	451	1907	86243	604242	ERS16077973
91	Klebsiella pneumoniae	ST420	2020	Blood	rmp 1	ybt 9	-	iuc 1	iro 1	No	No	No	No	No	No	No	No	No	No	No	No	No	No	No	Yes	No	No	No	No	No	No	No	230	5374866	41874	109	6674	15594	33106	124914	ERS16077974
642	Klebsiella pneumoniae	ST714	2020	Stool	rmp 1	ybt 9	-	iuc 1	iro 1	No	No	No	No	No	No	No	No	No	No	No	No	No	No	No	Yes	No	No	No	No	No	No	No	56	5393803	344060	101	526	26877	102570	905754	ERS16077936
660	Klebsiella pneumoniae	ST660	2020	Stool	rmp 1	ybt 5	-	iuc 1	iro 1	No	No	No	No	No	No	No	No	No	No	No	No	No	No	No	Yes	Yes	No	No	No	No	No	No	63	5373036	243041	106	509	23150	119334	656553	ERS16077939
763	Klebsiella pneumoniae	ST268	2020_Convergent	Stool	-	ybt 0	clb 3	iuc 1	iro 1	No	No	No	No	No	No	No	Yes	No	No	Yes	No	No	Yes	Yes	Yes	No	Yes	Yes	No	No	No	No	168	5614083	124705	118	622	9305	35355	368082	ERS16077949
764	Klebsiella pneumoniae	ST268	2020_Convergent	Stool	rmp 1	ybt 0	clb 3	iuc 1	iro 1	No	No	No	No	No	No	No	Yes	No	No	Yes	No	No	Yes	Yes	Yes	No	Yes	Yes	No	No	No	No	141	5636304	153267	118	415	5029	41260	382018	ERS16077950
780	Klebsiella pneumoniae	ST1544	2020_Convergent	Stool	-	ybt 9	-	iuc 1	iro 1	No	No	No	No	No	No	No	No	Yes	No	Yes	No	No	No	Yes	Yes	Yes	Yes	No	Yes	No	No	No	105	5621209	148136	102	1037	15918	84725	508297	ERS16077952
782	Klebsiella pneumoniae	ST86	2020	Stool	-	-	-	iuc 1	iro 1	No	No	No	No	No	No	No	No	No	No	No	No	No	No	No	Yes	Yes	No	No	No	No	No	No	55	5371048	258449	129	1279	26058	145165	555357	ERS16077953
785	Klebsiella pneumoniae	ST86	2020	Stool	rmp 1	ybt 9	-	iuc 1	iro 1	No	No	No	No	No	No	No	No	No	No	No	No	No	No	No	Yes	Yes	No	No	No	No	No	No	59	5395476	280111	101	1445	32912	100688	484670	ERS16077954
808	Klebsiella pneumoniae	ST420	2020	Stool	rmp 1	ybt 9	-	iuc 1	iro 1	No	No	No	No	No	No	No	No	No	No	No	No	No	No	No	Yes	Yes	No	No	No	No	No	No	74	5359390	181041	102	1037	28743	96307	554385	ERS16077957
816	Klebsiella pneumoniae	ST23	2020	Stool	rmp 1	ybt 1	clb 2	iuc 1	iro 1	No	No	No	No	No	No	No	No	No	No	No	No	No	No	No	Yes	No	No	No	No	No	No	No	86	5432793	218081	130	1706	18629	74413	619905	ERS16077959
831	Klebsiella pneumoniae	ST268	2020	Stool	rmp 1	ybt 0	clb 3	iuc 1	iro 1	No	No	No	No	No	No	No	No	No	No	No	No	No	No	No	Yes	No	No	No	No	No	No	No	101	5388480	218515	107	415	5222	58910	393669	ERS16077962
847	Klebsiella pneumoniae	ST23	2020	Stool	-	-	-	iuc 1	iro 1	No	No	No	No	No	No	No	No	No	No	No	No	No	No	No	Yes	Yes	No	No	No	No	No	No	133	5347930	92644	105	5514	25113	55370	205085	ERS16077964
873	Klebsiella pneumoniae	ST420	2020	Stool	rmp 1	ybt 9	-	iuc 1	iro 1	No	No	No	No	No	No	No	No	No	No	No	No	No	No	No	Yes	Yes	No	No	No	No	No	No	67	5418529	233484	102	909	31967	95460	611753	ERS16077968
879	Klebsiella pneumoniae	ST36	2020	Stool	-	ybt 9	clb 3	iuc 1	iro 1	No	No	No	No	No	No	No	No	No	No	No	No	No	No	No	Yes	Yes	No	No	No	No	No	No	86	5503162	170797	102	718	20074	83233	466575	ERS16077969
1_	Klebsiella pneumoniae	ST375	2010	Blood	-	-	-	iuc 1	iro 1	No	No	No	No	No	No	No	No	No	No	No	No	No	No	No	Yes	Yes	No	No	No	No	No	No	120	5482746	176300	103	313	6301	64463	371027	ERS16077880
14_merged	Klebsiella pneumoniae	ST65	2013	Blood	-	ybt 17	clb 3	iuc 1	iro 1	No	No	No	No	No	No	No	No	No	No	No	No	No	No	No	Yes	Yes	Yes	No	No	No	No	No	220	5455781	51527	102	3310	14602	36537	281447	ERS16077884
15_merged	Klebsiella pneumoniae	ST828	2013_Convergent	Blood	-	ybt 2	-	iuc 3	iro 3	No	No	No	No	No	No	No	No	Yes	No	Yes	No	No	No	Yes	Yes	No	Yes	No	No	No	No	No	92	5615311	308034	102	426	2888	69204	495207	ERS16077885
16_merged	Klebsiella pneumoniae	ST23	2013	Blood	rmp 1	ybt 1	clb 2	iuc 1	iro 1	No	No	No	No	No	No	No	No	No	No	No	No	No	No	No	Yes	No	No	No	No	No	No	No	75	5406384	253822	105	584	17378	71875	613237	ERS16077886
2_	Klebsiella pneumoniae	ST23	2010	Blood	rmp 1	ybt 1	clb 2	iuc 1	iro 1	No	No	No	No	No	No	No	No	No	No	No	No	No	No	No	Yes	No	Yes	No	No	Yes	No	No	94	5655251	327014	111	361	2305	37866	710241	ERS16077890
20_merged	Klebsiella pneumoniae	ST65	2014	Blood	rmp 1	ybt 17	clb 3	iuc 1	iro 1	No	No	No	No	No	No	No	No	No	No	No	No	No	No	No	Yes	Yes	No	No	No	No	No	No	74	5523194	207147	109	855	26031	109292	494971	ERS16077891
22_merged	Klebsiella pneumoniae	ST23	2015	Blood	rmp 1	ybt 1	clb 2	iuc 1	iro 1	No	No	No	No	No	No	No	No	No	No	No	No	No	No	No	Yes	No	No	No	Yes	No	No	No	87	5507820	258124	105	571	4563	68088	508499	ERS16077893
27_merged	Klebsiella pneumoniae	ST65	2015	Blood	rmp 1	-	-	iuc 1	iro 1	No	No	No	No	No	No	No	No	No	No	No	No	No	No	No	Yes	Yes	No	No	No	No	No	No	82	5353529	162532	102	1389	29916	99285	338014	ERS16077898
3_updated	Klebsiella pneumoniae	ST86	2010	Blood	-	-	-	iuc 1	iro 1	No	No	No	No	No	No	No	No	No	No	No	No	No	No	No	Yes	Yes	No	No	No	No	No	No	84	5410966	222029	109	200	2837	94175	444971	ERS16077901
30_merged	Klebsiella pneumoniae	ST23	2016	Blood	-	ybt 1	clb 2	iuc 1	iro 1	No	No	No	No	No	No	No	No	No	No	No	No	No	No	No	Yes	No	No	No	No	No	No	No	347	5442750	28597	103	3864	11024	21949	107587	ERS16077902
32_merged	Klebsiella pneumoniae	ST86	2016	Blood	rmp 1	-	-	iuc 1	iro 1	No	No	No	No	No	No	No	No	No	No	No	No	No	No	No	Yes	Yes	Yes	Yes	No	No	Yes	No	74	5403236	319444	101	1124	15382	86398	581001	ERS16077904
34_merged	Klebsiella pneumoniae	ST714	2016	Blood	rmp 1	ybt 9	-	iuc 1	iro 1	No	No	No	No	No	No	No	No	No	No	No	No	No	No	No	Yes	No	No	No	No	No	No	No	57	5410182	376157	100	425	20316	86526	684624	ERS16077906
37_merged	Klebsiella pneumoniae	ST23	2016	Blood	rmp 1	ybt 1	clb 2	iuc 1	iro 1	No	No	No	No	No	No	No	No	No	No	No	No	No	No	No	Yes	No	No	No	No	No	No	No	114	5630757	184654	105	415	1762	52425	482758	ERS16077909
40_merged	Klebsiella pneumoniae	ST23	2016	Blood	rmp 1	ybt 1	clb 2	iuc 1	iro 1	No	No	No	No	No	No	No	No	No	No	No	No	No	No	No	Yes	No	No	No	Yes	No	No	No	78	5533477	272103	105	774	18071	74565	613240	ERS16077913
43_merged	Klebsiella pneumoniae	ST23	2016	Blood	rmp 1	ybt 1	clb 2	iuc 1	iro 1	No	No	No	No	No	No	No	No	No	No	No	No	No	No	No	Yes	No	No	No	No	No	No	No	94	5492748	288797	105	415	2836	46753	462874	ERS16077916
47_merged	Klebsiella pneumoniae	ST23	2017	Blood	rmp 1	ybt 1	clb 2	iuc 1	iro 1	No	No	No	No	No	No	No	No	No	No	No	No	No	No	No	Yes	No	No	No	Yes	No	No	No	78	5844036	246904	105	887	28591	86243	653398	ERS16077920
48_merged	Klebsiella pneumoniae	ST23	2018	Blood	rmp 1	ybt 8	-	iuc 1	iro 1	No	No	No	No	No	No	No	No	No	No	No	No	No	No	No	Yes	Yes	No	No	No	No	No	No	57	5466361	374907	105	571	5667	86243	1364416	ERS16077921
49_merged	Klebsiella pneumoniae	ST23	2017	Blood	-	ybt 1	clb 2	iuc 1	iro 1	No	No	No	No	No	No	No	No	No	No	No	No	No	No	No	Yes	No	No	No	No	No	No	No	175	5512142	87134	105	911	10897	40089	272619	ERS16077922
5_	Klebsiella pneumoniae	ST23	2010	Blood	rmp 1	ybt 8	-	iuc 1	iro 1	No	No	No	No	No	No	No	No	No	No	No	No	No	No	No	Yes	Yes	No	No	No	No	No	No	76	5475547	215717	105	911	26067	99228	440925	ERS16077923
50_merged	Klebsiella pneumoniae	ST23	2018_Convergent	Blood	rmp 1	ybt 8	-	iuc 1	iro 1	No	No	No	No	No	No	Yes	No	No	No	No	No	No	Yes	No	Yes	Yes	No	No	No	Yes	No	No	74	5533352	374907	105	451	3830	72816	761137	ERS16077924
51_merged	Klebsiella pneumoniae	ST86	2017	Blood	rmp 1	ybt 22	-	iuc 1	iro 1	No	No	No	No	No	No	No	No	No	No	No	No	No	No	No	Yes	Yes	No	No	No	No	No	No	63	5420784	225623	109	1013	24360	100507	555526	ERS16077925
54_merged	Klebsiella pneumoniae	ST23	2018	Blood	rmp 1	ybt 1	clb 2	iuc 1	iro 1	No	No	No	No	No	No	No	No	No	No	No	No	No	No	No	Yes	No	No	No	No	No	No	No	83	5439001	203302	102	1706	25292	83363	388059	ERS16077927
6_	Klebsiella pneumoniae	ST25	2010	Blood	-	-	-	iuc 1	iro 1	No	No	No	No	No	No	No	No	No	No	No	No	No	No	No	Yes	Yes	No	No	No	No	No	No	87	5376073	206224	102	600	17977	86234	358228	ERS16077932
60_merged	Klebsiella pneumoniae	ST29	2018	Blood	rmp 1	ybt 9	-	iuc 1	iro 1	No	No	No	No	No	No	No	No	No	No	No	No	No	No	No	Yes	No	No	No	No	No	No	No	96	5421018	114152	110	6391	27907	72783	543244	ERS16077933
66_merged	Klebsiella pneumoniae	ST218	2018	Blood	-	ybt 9	-	iuc 1	iro 1	No	No	No	No	No	No	No	No	No	No	No	No	No	No	No	Yes	No	No	No	No	No	No	No	91	5165424	151146	113	1056	21465	89083	313945	ERS16077938
7_	Klebsiella pneumoniae	ST23	2012	Blood	rmp 1	ybt 1	clb 2	iuc 1	iro 1	No	No	No	No	No	No	No	No	No	No	No	No	No	No	No	Yes	No	No	No	Yes	No	No	No	130	5585734	150354	105	375	7542	59299	369612	ERS16077942
72_merged	Klebsiella pneumoniae	ST86	2018	Blood	rmp 1	ybt 9	-	iuc 1	iro 1	No	No	No	No	No	No	No	No	No	No	No	No	No	No	No	Yes	Yes	No	No	No	No	No	No	64	5379903	355880	102	1096	28245	97105	516599	ERS16077945
74_merged	Klebsiella pneumoniae	ST23	2019	Blood	rmp 1	ybt 1	clb 2	iuc 1	iro 1	No	No	No	No	No	No	No	No	No	No	No	No	No	No	No	Yes	No	No	No	No	No	No	No	79	5476220	288806	105	415	4550	72655	639664	ERS16077946
8__merged	Klebsiella pneumoniae	ST65	2012	Blood	-	ybt 17	clb 3	iuc 1	iro 1	No	No	No	No	No	No	No	No	No	No	No	No	No	No	No	Yes	Yes	No	No	No	No	No	No	117	5548623	157086	105	356	7217	51698	391648	ERS16077955
81_merged	Klebsiella pneumoniae	ST23	2019_Convergent	Blood	-	ybt 1	clb 2	iuc 1	iro 1	No	No	No	No	No	No	Yes	Yes	No	No	Yes	No	No	No	Yes	Yes	No	No	No	No	No	No	No	268	5656318	37706	105	4742	13356	30279	173808	ERS16077958
86_merged	Klebsiella pneumoniae	ST23	2020	Blood	-	ybt 8	-	iuc 1	iro 1	No	No	No	No	No	No	No	No	No	No	No	No	No	No	No	Yes	Yes	No	No	No	No	No	No	146	5419329	70456	105	6126	26067	55521	199569	ERS16077966
9_	Klebsiella pneumoniae	ST1049	2012	Blood	rmp 1	ybt 14	-	iuc 1	iro 1	No	No	No	No	No	No	No	No	No	No	No	No	No	No	No	Yes	No	No	No	Yes	No	No	No	62	5553531	252331	115	1037	30928	133564	400429	ERS16077972
ERS2489005	Klebsiella pneumoniae	ST23	2011	Blood	rmp 1	-	-	iuc 1	iro 1	No	No	No	No	No	No	No	No	No	No	No	No	No	No	No	Yes	Yes	No	No	Yes	No	No	No	61	5591010	394491	100	451	5135	86243	1246477	ERS2489005
ERS2489006	Klebsiella pneumoniae	ST218	2011	Blood	rmp 1	ybt 9	-	iuc 1	iro 1	No	No	No	No	No	No	No	No	No	No	No	No	No	No	No	Yes	No	No	No	No	No	No	No	57	5287814	248592	113	1461	26052	155465	462259	ERS2489006
ERS2489020	Klebsiella pneumoniae	ST29	2011	Blood	rmp 1	ybt 9	-	iuc 1	iro 1	No	No	No	No	No	No	No	No	No	No	No	No	No	No	No	Yes	No	No	No	No	No	No	No	47	5360052	390852	109	171	4268	93971	961995	ERS2489020
ERS2489021	Klebsiella pneumoniae	ST23	2011	Blood	-	ybt 1	clb 2	iuc 1	iro 1	No	No	No	No	No	No	No	No	No	No	No	No	No	No	No	Yes	No	No	No	No	No	No	No	91	5607119	220193	105	383	1479	81077	501093	ERS2489021
ERS2489022	Klebsiella pneumoniae	ST23	2012	Blood	rmp 1	-	-	iuc 1	iro 1	No	No	No	No	No	No	No	No	No	No	No	No	No	No	No	Yes	Yes	No	No	Yes	No	No	No	67	5566101	285369	105	761	15249	90691	642877	ERS2489022
ERS2489032	Klebsiella pneumoniae	ST86	2010	Blood	rmp 1	ybt 10	-	iuc 1	iro 1	No	No	No	No	No	No	No	No	No	No	No	No	No	No	No	Yes	Yes	No	No	No	No	No	No	79	5399332	204251	106	815	21204	96715	475771	ERS2489032
ERS2489041	Klebsiella pneumoniae	ST25	2014_Convergent	Blood	rmp 3	ybt 2	-	iuc 3	iro 3	No	No	No	No	No	No	Yes	Yes	Yes	No	Yes	Yes	Yes	Yes	Yes	Yes	No	Yes	No	No	No	No	No	103	5584140	251104	102	237	1889	57025	540359	ERS2489041
ERS2489043	Klebsiella pneumoniae	ST23	2013	Blood	rmp 1	ybt 1	clb 2	iuc 1	iro 1	No	No	No	No	No	No	No	No	No	No	No	No	No	No	No	Yes	No	No	No	No	No	No	No	78	5587047	327040	105	566	2345	54896	860613	ERS2489043
ERS2489045	Klebsiella pneumoniae	ST23	2014	Blood	rmp 1	ybt 8	-	iuc 1	iro 1	No	No	No	No	No	No	No	No	No	No	No	No	No	No	No	Yes	Yes	No	No	No	No	No	No	52	5471249	418383	105	451	3651	100449	1585742	ERS2489045
ERS2489051	Klebsiella pneumoniae	ST23	2014	Blood	-	ybt 1	clb 2	iuc 1	iro 1	No	No	No	No	No	No	No	No	No	No	No	No	No	No	No	Yes	No	No	No	No	No	No	No	135	5606568	104135	102	2672	15315	56943	419900	ERS2489051
ERS2489056	Klebsiella pneumoniae	ST23	2014	Blood	rmp 1	ybt 1	clb 2	iuc 1	iro 1	No	No	No	No	No	No	No	No	No	No	No	No	No	No	No	Yes	No	No	No	Yes	No	No	No	65	5638207	306861	105	571	24238	100488	604240	ERS2489056
ERS2489064	Klebsiella pneumoniae	ST412	2010	Blood	rmp 1	-	-	iuc 1	iro 1	No	No	No	No	No	No	No	No	No	No	No	No	No	No	No	Yes	No	No	No	No	No	No	No	90	5313827	192042	102	300	3154	95049	472127	ERS2489064
ERS2489067	Klebsiella pneumoniae	ST23	2010	Blood	rmp 1	ybt 1	clb 2	iuc 1	iro 1	No	No	No	No	No	No	No	No	No	No	No	No	No	No	No	Yes	No	No	No	No	No	No	No	77	5620517	215942	102	600	13122	99228	462219	ERS2489067
ERS2489073	Klebsiella pneumoniae	ST23	2013	Blood	rmp 1	ybt 1	clb 2	iuc 1	iro 1	No	No	No	No	No	No	No	No	No	No	No	No	No	No	No	Yes	No	No	No	No	No	No	No	92	5584386	302814	105	451	2672	57749	604194	ERS2489073
ERS2489075	Klebsiella pneumoniae	ST23	2012_Convergent	Blood	-	ybt 1	clb 2	iuc 1	iro 1	No	No	No	No	Yes	No	No	No	No	No	No	No	No	No	No	Yes	No	No	No	No	No	No	No	240	5608379	54577	105	4660	12673	30514	172188	ERS2489075
ERS2489080	Klebsiella pneumoniae	ST65	2010	Blood	rmp 1	-	-	iuc 1	iro 1	No	Yes	Yes	Yes	No	Yes	No	Yes	Yes	Yes	Yes	Yes	Yes	Yes	Yes	Yes	Yes	No	No	No	No	No	Yes	91	5627614	205896	105	855	7663	86234	540002	ERS2489080
ERS2489082	Klebsiella pneumoniae	ST23	2012	Blood	rmp 1	ybt 1	clb 2	iuc 1	iro 1	No	No	No	No	No	No	No	No	No	No	No	No	No	No	No	Yes	No	No	No	No	No	No	No	73	5615582	340076	100	318	1727	72495	680441	ERS2489082

## Sheet: Table2
Table 2: Genetic characteristics of 14 convergent K. pneumoniae isolates
ID	Source	ST	StrAB	Aac3-Iia	AadA	AadB	Arr	CmlA	FloR	CTX-M-9	CTX-M-1	DHA	LAP	VEP	OXA	QnrS1	Sul	TetA	DfrA1	AMR gene location	AMR plasmid	Virulence plasmid
4	Blood	ST86	-	-	-		-	-	-	-	-	-	-	-	-	-	Sul1	-	-	Chromosome	-	IncFIBK:IncHI1B
ERS2489075	Blood	ST23	-	-	-		-	-	-	CTX-M-14	-	-	-	-	-	-	-	-	-	Chromosome	-	IncFIBK
83	Blood	ST25	StrA	-	-		-	-	-	-	-	-	-	-	-	-	Sul2	-	-	Plasmid	Col	IncFIBK:IncHI1B
ERS2489080	Blood	ST65	StrA	-	AadA24	AadB	Arr2	CmlA5	FloR	-	CTX-M-15	-	LAP-2	VEB-1_1435	OXA-10	QnrS1	Sul2	TetA	DfrA23	Plasmid	IncAC	IncFIBK:IncHI1B
764	Stool	ST268	-	-	-		-	-	-	-	-	-	-	-	-	QnrS1	sul1	TetA	dfrA1	Plasmid	IncFII:FIA	IncFIBK:IncHI1B
33	Blood	ST23	-	-	-		-	-	-	-	-	-	-	-	-	QnrS1	Sul1	TetA	dfrA1	Plasmid	IncFII	IncFIBK
15 merged	Blood	ST828	-	-	-		-	-	-	-	-	-	LAP-2	-	-	QnrS1	Sul2	TetA	-	Plasmid	IncFII	IncFIBK
ERS2489041	Blood	ST25	StrA	-	-		-	-	FloR	-	-	DHA-1	LAP-2	-	-	QnrS1	Sul2	TetA	dfrA1	Plasmid	IncFII plus IncFIBK-IncFII	IncFIBK
763	Stool	ST268	-	-	-		-	-	-	-	-	-	-	-	-	qnrS1	sul1	TetA	dfrA1	Plasmid	IncFII	IncFIBK:IncHI1B
780	Stool	ST1544	-	aac(3)-IV	-		-	-	-	-	-	-	LAP-2	-	-	qnrS1	sul2	TetA	-	Plasmid	IncFII	IncFIBK:IncHI1B
50 merged	Blood	ST23	-	-	-		-	-	-	-	-	DHA-1	-	-	-	QnrB4	Sul1	-	-	Plasmid	IncR	IncFIBK:IncHI1B
81 merged	Blood	ST23	-	-	-		-	-	-	-	-	DHA-1	-	-	-	QnrS1	-	TetA	dfrA1	Plasmid	Unknow replicon	IncFIBK
31	Blood	ST23	-	-	-		-	-	-	-	-	-	LAP-2	-	-	QnrS1	Sul1	TetA	dfrA1	Plasmid	Unknow replicon	IncFIBK
17	Blood	ST25	StrA	Aac3-Iid	AadA1		Arr2	CmlA5	FloR	-	-	-	LAP-2	-	OXA-10	QnrS1	Sul2	TetA	dfrA1	Plasmid	IncFIA-IncR plus IncFIBK:IncFII	IncFIBK:IncFII

## Sheet: Figure S3
Figure S3: Phylogenetic structure of hypervirulent Klebsiella pneumoniae ST23 isolates from Vietnam in a global context
strain	country	species	species_match	contig_count	N50	largest_contig	total_size	ambiguous_bases	QC_warnings	ST	virulence_score	resistance_score	num_resistance_classes	num_resistance_genes	Yersiniabactin	YbST	Colibactin	CbST	Aerobactin	AbST	Salmochelin	SmST	RmpADC	RmST	rmpA2	wzi	K_locus	K_type	K_locus_problems	K_locus_confidence	K_locus_identity	K_locus_missing_genes	O_locus	O_type	O_locus_problems	O_locus_confidence	O_locus_identity	O_locus_missing_genes	AGly_acquired	Col_acquired	Fcyn_acquired	Flq_acquired	Gly_acquired	MLS_acquired	Phe_acquired	Rif_acquired	Sul_acquired	Tet_acquired	Tgc_acquired
ERR024843	Australia	Klebsiella pneumoniae	strong	55	223251	508536	5540245	no	-	ST23-1LV	5	0	0	0	ybt 1; ICEKp10	47	clb 2	29	iuc 1	1	iro 1	2	rmp 1; KpVP-1	26	-	wzi1	KL1	K1	none	Very high	0.9998		O1/O2v2	O1	none	Very high	0.9913		-	-	-	-	-	-	-	-	-	-	-
ERR025111	Singapore	Klebsiella pneumoniae	strong	170	146288	635957	5529609	no	-	ST23	5	0	0	0	ybt 1; ICEKp10	54	clb 2	29	iuc 1	1	iro 1	24	rmp 1; KpVP-1	26	rmpA2_6-60%	wzi1	KL1	K1	none	Very high	0.9999		O1/O2v2	O1	none	Very high	0.9913		-	-	-	-	-	-	-	-	-	-	-
ERR025115	Singapore	Klebsiella pneumoniae	strong	181	165696	479151	5625505	no	-	ST23	5	0	0	0	ybt 1; ICEKp10	51	clb 2	29	iuc 1	1	iro 1	2	rmp 1; KpVP-1	26	rmpA2_5-54%	wzi1	KL1	K1	none	Very high	1		O1/O2v2	O1	none	Very high	0.9913		-	-	-	-	-	-	-	-	-	-	-
ERR025117	Singapore	Klebsiella pneumoniae	strong	228	136495	638176	5567412	no	-	ST23	5	0	0	0	ybt 1; ICEKp10	47	clb 2	29	iuc 1	1	iro 1	2	rmp 1; KpVP-1	26	rmpA2_5-54%	wzi1	KL1	K1	none	Very high	0.9999		O1/O2v2	O1	none	Very high	0.9912		-	-	-	-	-	-	-	-	-	-	-
ERR025468	Vietnam	Klebsiella pneumoniae	strong	83	121444	288991	5306073	no	-	ST23-1LV	2	0	0	0	ybt 1; ICEKp10	47	clb 2 (incomplete) (truncated)	14-2LV	-	0	iro 1	2	rmp 1; KpVP-1 (incomplete)	26-1LV	-	wzi1	KL1	K1	?-	Good	0.9999	KL1_12_gmd	O1/O2v2	O1	?-	Good	0.9913	O1/O2v2_06_wbbO	-	-	-	-	-	-	-	-	-	-	-
ERR025472	Vietnam	Klebsiella pneumoniae	strong	118	99753	272098	5592701	no	-	ST23	5	0	0	0	ybt 1; ICEKp10	43	clb 2 (incomplete)	29-1LV	iuc 1	1	iro 1	2	rmp 1; KpVP-1	40	rmpA2_8-60%	wzi1	unknown (KL113)	unknown (KL113)	?-+*	None	0.8971	KL113_05_wzb,KL113_06_wzc,KL113_07_wzx,KL113_08,KL113_09,KL113_10,KL113_11_wcoS,KL113_12,KL113_13_wcaG,KL113_14,KL113_15_wcaI	O1/O2v2	O1	?-	Good	0.9917	O1/O2v2_07_kfoC,O1/O2v2_08_gmlC	-	-	-	-	-	-	-	-	-	-	-
ERR025571	Laos	Klebsiella pneumoniae	strong	188	193751	648343	5576631	no	-	ST23	5	0	0	0	ybt 1; ICEKp10	46	clb 2	29	iuc 1	1	iro 1	2	rmp 1; KpVP-1	40	rmpA2_6*-55%	wzi1	KL1	K1	none	Very high	0.9999		O1/O2v2	O1	none	Very high	0.9912		-	-	-	-	-	-	-	-	-	-	-
ERR025576	Laos	Klebsiella pneumoniae	strong	162	193751	646664	5425210	no	-	ST23	4	0	0	0	ybt 2; ICEKp1	326	-	0	iuc 1	1	-	0	rmp 3; ICEKp1 (incomplete) (truncated),rmp 1; KpVP-1 (incomplete)	30-1LV,26-1LV	rmpA2_5-54%	wzi1	KL1	K1	none	Perfect	1		O1/O2v2	O1	none	Very high	0.9913		-	-	-	-	-	-	-	-	-	-	-
ERR025673	Vietnam	Klebsiella pneumoniae	strong	325	28864	119424	5471804	no	-	ST23	5	0	0	0	ybt 1; ICEKp10 (incomplete)	47-3LV	clb 2	29	iuc 1	1	iro 1	2	rmp 1; KpVP-1	26	rmpA2_6-60%	wzi1	unknown (KL1)	unknown (K1)	?-+	Low	0.9996	KL1_18_manC,KL1_19_manB	O1/O2v2	O1	none	Very high	0.9913		-	-	-	-	-	-	-	-	-	-	-
ERR1008638	Australia	Klebsiella pneumoniae	strong	68	306849	821425	5570326	no	-	ST23	5	0	0	0	ybt 1; ICEKp10	47	clb 2	29	iuc 1	1	iro 1	2	rmp 1; KpVP-1	26	rmpA2_6*-47%	wzi1	KL1	K1	none	Very high	0.9999		O1/O2v2	O1	none	Very high	0.9912		-	-	-	-	-	-	-	-	-	-	-
ERR1015301	Australia	Klebsiella pneumoniae	strong	48	418348	1751760	5542809	no	-	ST23	3	0	0	0	-	0	-	0	iuc 1	1	iro 1	2	rmp 1; KpVP-1	26	rmpA2_5-54%	wzi1	KL1	K1	none	Very high	0.9998		O1/O2v2	O1	none	Very high	0.991		-	-	-	-	-	-	-	-	-	-	-
ERR1015341	Australia	Klebsiella pneumoniae	strong	46	455726	1751780	5542470	no	-	ST23	3	0	0	0	-	0	-	0	iuc 1	1	iro 1	2	rmp 1; KpVP-1	26	rmpA2_5-54%	wzi1	KL1	K1	-+	Good	0.9998	KL1_01_galF	O1/O2v2	O1	none	Very high	0.991		-	-	-	-	-	-	-	-	-	-	-
ERR1204976	Austria	Klebsiella pneumoniae	strong	93	327040	1268615	5530218	no	-	ST23	5	0	0	0	ybt 1; ICEKp10	47-1LV	clb 2	26-1LV	iuc 1	1	iro 1	2	rmp 1; KpVP-1	26	rmpA2_6*-55%	wzi1	KL1	K1	none	Very high	1		O1/O2v2	O1	none	Very high	0.9913		-	-	-	-	-	-	-	-	-	-	-
ERR1205002	Estonia	Klebsiella pneumoniae	strong	55	348222	728291	5517144	no	-	ST23	3	0	0	0	-	0	-	0	iuc 1	1	iro 1	2	rmp 1; KpVP-1	26	rmpA2_6*-47%	wzi1	KL1	K1	none	Very high	0.9998		O1/O2v2	O1	none	Very high	0.9909		-	-	-	-	-	-	-	-	-	-	-
ERR1217325	Italy	Klebsiella pneumoniae	strong	69	327040	1447176	5594783	no	-	ST23	5	0	0	0	ybt 1; ICEKp10	47	clb 2	29	iuc 1	1	iro 1	2	rmp 1; KpVP-1	26	rmpA2_6-60%	wzi1	KL1	K1	none	Very high	1		O1/O2v2	O1	none	Very high	0.9913		-	-	-	-	-	-	-	-	-	-	-
ERR1218570	Thailand	Klebsiella pneumoniae	strong	76	327024	1247127	5722845	no	-	ST23	5	1	1	1	ybt 1; ICEKp10	47-1LV	clb 2	29	iuc 1	1	iro 1	2	rmp 1; KpVP-1	26-1LV	rmpA2_6*-60%	wzi1	KL1	K1	none	Very high	0.9998		O1/O2v2	O1	none	Very high	0.9912		-	-	-	-	-	-	-	-	-	-	-
ERR1218731	Thailand	Klebsiella pneumoniae	strong	86	306855	766010	5735458	no	-	ST23	5	1	1	1	ybt 1; ICEKp10	47-1LV	clb 2	29	iuc 1	1	iro 1	2	rmp 1; KpVP-1	26-1LV	-	wzi1	KL1	K1	none	Very high	0.9999		O1/O2v2	O1	none	Very high	0.9912		-	-	-	-	-	-	-	-	-	-	-
ERR1218754	Thailand	Klebsiella pneumoniae	strong	196	218046	738324	5774616	no	-	ST23	5	1	9	11	ybt 1; ICEKp10	47-1LV	clb 2	29	iuc 1	1	iro 1	2	rmp 1; KpVP-1	26	rmpA2_6-60%	wzi1	KL1	K1	none	Very high	0.9999		O1/O2v2	O1	none	Very high	0.9913		aac(3)-IId^;aac(6')-Iaf*;aadA^	-	-	qnrB6^	-	mphA	-	arr-3	sul1	tet(A).v1	-
ERR1541470	Turkey	Klebsiella pneumoniae	strong	106	381419	1416189	5747256	no	-	ST23	5	2	1	1	ybt 1; ICEKp10	47	clb 2	29	iuc 1	1	iro 1	2	rmp 1; KpVP-1	26-1LV	rmpA2_5-54%	wzi1	KL1	K1	none	Very high	1		O1/O2v2	O1	none	Very high	0.9913		-	-	-	-	-	-	-	-	-	-	-
ERR1541472	Turkey	Klebsiella pneumoniae	strong	81	381419	1417330	5596135	no	-	ST23	5	0	0	0	ybt 1; ICEKp10	47	clb 2	29	iuc 1	1	iro 1	2	rmp 1; KpVP-1	26-1LV	rmpA2_5-54%	wzi1	KL1	K1	none	Very high	1		O1/O2v2	O1	none	Very high	0.9913		-	-	-	-	-	-	-	-	-	-	-
ERR1761497	Germany	Klebsiella pneumoniae	strong	130	203425	647033	5805658	no	-	ST23	5	2	8	11	ybt 1; ICEKp10	46-1LV	clb 2	29	iuc 1	1-1LV	iro 1	2	rmp 1; KpVP-1 (incomplete)	40-1LV	rmpA2_8-60%	wzi1	KL1	K1	none	Very high	0.9999		O1/O2v2	O1	none	Very high	0.9911		aac(6')-Ib-cr.v2;strA.v1^;strB.v1	-	-	qnrB1.v2^	-	-	-	-	sul2	tet(A).v1	-
ERR1852813	Philippines	Klebsiella pneumoniae	strong	199	259675	604172	5748016	no	-	ST23	5	1	8	9	ybt 1; ICEKp10	47	clb 2	29	iuc 1	1	iro 1	2	rmp 1; KpVP-1	26	rmpA2_6*-47%	wzi1	KL1	K1	none	Very high	0.9998		O1/O2v2	O1	none	Very high	0.9913		aac(6')-Ib-cr.v2;aadA16*	-	-	-	-	mphA	-	arr-3	sul1	tet(A).v1	-
ERR1852832	Philippines	Klebsiella pneumoniae	strong	112	289141	517125	5723218	no	-	ST23	5	1	9	9	ybt 1; ICEKp10	47-1LV	clb 2	29	iuc 1	1	iro 1	2	rmp 1; KpVP-1	34	rmpA2_5-54%	-	KL1	K1	none	Very high	0.9998		O1/O2v2	O1	none	Very high	0.9913		aac(3)-IId^	-	-	qnrB6^	-	mphA	-	arr-3	sul1	tet(A).v1	-
ERR1852883	Philippines	Klebsiella pneumoniae	strong	97	289137	1090315	5767280	no	-	ST23	5	1	9	17	ybt 1; ICEKp10	47-1LV	clb 2	29	iuc 1	1	iro 1	2	rmp 1; KpVP-1	34	rmpA2_6*-60%	wzi1	KL1	K1	none	Very high	0.9999		O1/O2v2	O1	-	Good	0.9908	O1/O2v2_09_gmlB,O1/O2v2_10_gmlA	aac(3)-IIa.v1^;aac(6')-Ib-cr.v2;aadA*;aph(3')-Ia	-	-	qnrS1	-	mphA*	cmlA5;floR.v2*	arr-2	sul1;sul1;sul2	-	-
ERR230425	unknown	Klebsiella pneumoniae	strong	100	193986	650361	5416580	no	-	ST3765	3	0	0	0	-	0	-	0	iuc 1	1	iro 1	2	rmp 1; KpVP-1	26	rmpA2_6-60%	wzi1	KL1	K1	none	Very high	1		O1/O2v2	O1	none	Very high	0.9912		-	-	-	-	-	-	-	-	-	-	-
ERR2397415	Thailand	Klebsiella pneumoniae	strong	76	395893	672708	5597725	no	-	ST23	5	0	0	0	ybt 1; ICEKp10	44-2LV	clb 2	29-1LV	iuc 1	1	iro 1	2	rmp 1; KpVP-1	26	rmpA2_6*-47%	wzi1	KL1	K1	none	Very high	0.9998		O1/O2v2	O1	none	Very high	0.9913		-	-	-	-	-	-	-	-	-	-	-
ERR2397500	Thailand	Klebsiella pneumoniae	strong	63	348460	605208	5567873	no	-	ST23	3	0	0	0	-	0	-	0	iuc 1	1-1LV	iro 1	1-1LV	rmp 1; KpVP-1	26	rmpA2_3*-47%	wzi1	KL1	K1	none	Very high	0.9999		O1/O2v2	O1	none	Very high	0.9912		-	-	-	-	-	-	-	-	-	-	-
ERR2397502	Thailand	Klebsiella pneumoniae	strong	68	440925	1386006	5518824	no	-	ST23	5	0	0	0	ybt 1; ICEKp10	14-2LV	clb 2	29-2LV	iuc 1	1	iro 1	2	rmp 1; KpVP-1 (truncated)	26-1LV	rmpA2_5-54%	wzi1	KL1	K1	none	Very high	0.9999		O1/O2v2	O1	none	Very high	0.9913		-	-	-	-	-	-	-	-	-	-	-
ERR2397522	Thailand	Klebsiella pneumoniae	strong	76	440930	678155	5435880	no	-	ST23	4	0	0	0	ybt 2; ICEKp1	326-1LV	-	0	iuc 1	1	-,-	0,0	rmp 3; ICEKp1 (truncated),rmp 1; KpVP-1 (truncated)	30-1LV,31	rmpA2_3-47%	wzi1	KL1	K1	none	Very high	1		O1/O2v2	O1	none	Very high	0.9913		-	-	-	-	-	-	-	-	-	-	-
ERR2397524	Thailand	Klebsiella pneumoniae	strong	100	306849	603661	5669435	no	-	ST23	5	0	6	10	ybt 1; ICEKp10	47	clb 2	29	iuc 1	1	iro 1	2	rmp 1; KpVP-1	26	rmpA2_6-60%	wzi1	KL1	K1	none	Very high	0.9998		O1/O2v2	O1	none	Very high	0.9913		aac(3)-IId^;aadA5;strA.v1^;strB.v1*	-	-	-	-	mphA	-	-	sul1;sul2	tet(A).v1	-
ERR2397527	Thailand	Klebsiella pneumoniae	strong	84	306836	829326	5532772	no	-	ST23	5	2	1	1	ybt 1; ICEKp10	47	clb 2	29-1LV	iuc 1	1	iro 1	2	rmp 1; KpVP-1	26	rmpA2_6-60%	wzi1	KL1	K1	none	Very high	0.9999		O1/O2v2	O1	-	Good	0.9911	O1/O2v2_08_gmlC	-	-	-	-	-	-	-	-	-	-	-
ERR2397559	Thailand	Klebsiella pneumoniae	strong	101	396130	967906	5639077	no	-	ST23	5	0	0	0	ybt 1; ICEKp10	47-2LV	clb 2	26-1LV	iuc 1	1	iro 1	1-1LV	rmp 1; KpVP-1	26	rmpA2_6*-47%	wzi1	KL1	K1	none	Very high	0.9998		O1/O2v2	O1	none	Very high	0.9913		-	-	-	-	-	-	-	-	-	-	-
ERR2397560	Thailand	Klebsiella pneumoniae	strong	106	314221	1193991	5640526	no	-	ST23	5	0	0	0	ybt 1; ICEKp10	45-2LV	clb 3	13-1LV	iuc 1	1	iro 1	2	rmp 1; KpVP-1	39	rmpA2_6-60%	wzi1	KL1	K1	none	Very high	0.9998		O1/O2v2	O1	none	Very high	0.9911		-	-	-	-	-	-	-	-	-	-	-
ERR2397565	Thailand	Klebsiella pneumoniae	strong	73	447353	1385827	5642869	no	-	ST23	5	0	0	0	ybt 1; ICEKp10	47-3LV	clb 2	29	iuc 1	1	iro 1	2	rmp 1; KpVP-1	26	-	wzi1	KL1	K1	none	Very high	0.9998		O1/O2v2	O1	none	Very high	0.9913		-	-	-	-	-	-	-	-	-	-	-
ERR257665	United Kingdom	Klebsiella pneumoniae	strong	113	315976	604240	5589466	no	-	ST23	5	0	0	0	ybt 1; ICEKp10	56	clb 2	29	iuc 1	1-1LV	iro 1	1-1LV	rmp 1; KpVP-1	26	rmpA2_5-54%	wzi1	KL1	K1	none	Very high	1		O1/O2v2	O1	none	Very high	0.9913		-	-	-	-	-	-	-	-	-	-	-
ERR2586346	Vietnam	Klebsiella pneumoniae	strong	65	306861	604240	5638207	no	-	ST23	5	0	0	0	ybt 1; ICEKp10	47-1LV	clb 2	29	iuc 1	1	iro 1	2	rmp 1; KpVP-1	26-1LV	rmpA2_6*-48%	wzi1	KL1	K1	none	Very high	0.9998		O1/O2v2	O1	none	Very high	0.9913		-	-	-	-	-	-	-	-	-	-	-
ERR2586347	Vietnam	Klebsiella pneumoniae	strong	77	215942	462219	5620517	no	-	ST23	5	0	0	0	ybt 1; ICEKp10	47	clb 2	29-1LV	iuc 1	1	iro 1	2	rmp 1; KpVP-1	26-1LV	rmpA2_6*-47%	wzi1	KL1	K1	?-	Good	0.9999	KL1_08_wclY	O1/O2v2	O1	?-	Good	0.9912	O1/O2v2_06_wbbO	-	-	-	-	-	-	-	-	-	-	-
ERR2586354	Vietnam	Klebsiella pneumoniae	strong	73	340076	680441	5615582	no	-	ST23	5	0	0	0	ybt 1; ICEKp10	47	clb 2	29-1LV	iuc 1	1	iro 1	2	rmp 1; KpVP-1	26	rmpA2_6*-47%	wzi1	KL1	K1	none	Very high	1		O1/O2v2	O1	none	Very high	0.9913		-	-	-	-	-	-	-	-	-	-	-
ERR2586360	Vietnam	Klebsiella pneumoniae	strong	52	418383	1585742	5471249	no	-	ST23	4	0	0	0	ybt 8; ICEKp3 (truncated)	170-1LV	-	0	iuc 1	36	iro 1	2	rmp 1; KpVP-1	26	rmpA2_6*-48%	wzi1	KL1	K1	none	Very high	1		O1/O2v2	O1	none	Very high	0.9913		-	-	-	-	-	-	-	-	-	-	-
ERR2586363	Vietnam	Klebsiella pneumoniae	strong	135	104135	419900	5606568	no	-	ST23	5	0	0	0	ybt 1; ICEKp10	47	clb 2	29-1LV	iuc 1 (truncated)	1-1LV	iro 1	2	-	0	-	wzi1	unknown (KL1)	unknown (K1)	?-	None	1	KL1_07_wzx,KL1_08_wclY,KL1_09_wzy,KL1_10_wcsS,KL1_14_wcaH	unknown (O1/O2v2)	unknown (O2afg)	?-	None	0.9921	O1/O2v2_07_kfoC,O1/O2v2_08_gmlC	-	-	-	-	-	-	-	-	-	-	-
ERR2586381	Vietnam	Klebsiella pneumoniae	strong	90	254200	417896	5559312	no	-	ST23	5	0	0	0	ybt 1; ICEKp10	47	clb 2	29-2LV	iuc 1	1	iro 1	2	rmp 1; KpVP-1	26	rmpA2_5-54%	wzi1	unknown (KL1)	unknown (K1)	?-	Low	0.9999	KL1_07_wzx,KL1_08_wclY	O1/O2v2	O1	?	Good	0.9916		-	-	-	-	-	-	-	-	-	-	-
ERR2586384	Vietnam	Klebsiella pneumoniae	strong	67	285369	642877	5566101	no	-	ST23	3	0	0	0	-	0	-	0	iuc 1	1	iro 1	2	rmp 1; KpVP-1	26	rmpA2_6*-47%	wzi1	KL1	K1	none	Very high	0.9998		O1/O2v2	O1	none	Very high	0.9912		-	-	-	-	-	-	-	-	-	-	-
ERR2586400	Vietnam	Klebsiella pneumoniae	strong	91	220193	501093	5607119	no	-	ST23	5	0	0	0	ybt 1; ICEKp10	14-2LV	clb 2 (truncated)	29-1LV	iuc 1	1	iro 1	2-1LV	-	0	rmpA2_6*-55%	wzi1	KL1	K1	?-	Good	0.9999	KL1_08_wclY	O1/O2v2	O1	none	Very high	0.9913		-	-	-	-	-	-	-	-	-	-	-
ERR2586410	Vietnam	Klebsiella pneumoniae	strong	78	327040	860613	5587047	no	-	ST23	5	0	0	0	ybt 1; ICEKp10	47-1LV	clb 2	29	iuc 1	1	iro 1	2	rmp 1; KpVP-1 (truncated)	26-1LV	rmpA2_9	wzi1	KL1	K1	?-	Good	0.9999	KL1_08_wclY	O1/O2v2	O1	none	Very high	0.9913		-	-	-	-	-	-	-	-	-	-	-
ERR2586418	Vietnam	Klebsiella pneumoniae	strong	61	394491	1246477	5591010	no	-	ST23	3	0	0	0	-	0	-	0	iuc 1	1	iro 1	2	rmp 1; KpVP-1	26	rmpA2_3*-47%	wzi1	KL1	K1	none	Very high	0.9998		O1/O2v2	O1	none	Very high	0.9912		-	-	-	-	-	-	-	-	-	-	-
ERR2586422	Vietnam	Klebsiella pneumoniae	strong	85	327040	1339170	5620184	no	-	ST23	5	0	0	0	ybt 1; ICEKp10	47-1LV	clb 2	29-1LV	iuc 1	1	iro 1	2	rmp 1; KpVP-1 (truncated)	26-1LV	rmpA2_6*-47%	wzi1	KL1	K1	none	Very high	0.9998		O1/O2v2	O1	none	Very high	0.9912		-	-	-	-	-	-	-	-	-	-	-
ERR276927	United Kingdom	Klebsiella pneumoniae	strong	91	306618	1450494	5587683	no	-	ST23	5	0	0	0	ybt 1; ICEKp10	47	clb 2	27	iuc 1	1	iro 1	2	rmp 1; KpVP-1	40	rmpA2_6-60%	wzi1	KL1	K1	none	Very high	0.9999		O1/O2v2	O1	none	Very high	0.9912		-	-	-	-	-	-	-	-	-	-	-
ERR3162619	India	Klebsiella pneumoniae	strong	105	131101	345842	5417655	no	-	ST23	4	0	0	0	ybt 9; ICEKp3	202	-	0	iuc 1	1	iro 1	2	-	0	-	-	unknown (KL1)	unknown (K1)	?-	None	0.9999	KL1_07_wzx,KL1_08_wclY,KL1_09_wzy,KL1_10_wcsS,KL1_11_wcsT,KL1_12_gmd,KL1_13_wcaG,KL1_14_wcaH,KL1_15_wcaI	O1/O2v1	O2a	-	Good	0.9767	O1/O2v1_07_kfoC	-	-	-	-	-	-	-	-	-	-	-
ERR3162638	Vietnam	Klebsiella pneumoniae	strong	76	233180	527715	5648312	no	-	ST23	5	0	0	0	ybt 1; ICEKp10	47	clb 2	29	iuc 1	1	iro 1	2	rmp 1; KpVP-1	26	rmpA2_6*-47%	wzi1	KL1	K1	none	Very high	0.9999		O1/O2v2	O1	none	Very high	0.9913		-	-	-	-	-	-	-	-	-	-	-
ERR3164635	Italy	Klebsiella pneumoniae	strong	69	397657	1048379	5650898	no	-	ST23	5	2	4	4	ybt 1; ICEKp10 (truncated)	47-1LV	clb 2	29	iuc 1	1	iro 1	2	rmp 1; KpVP-1	26	rmpA2_5-54%	wzi1	KL1	K1	none	Very high	0.9999		O1/O2v2	O1	none	Very high	0.9912		aac(6')-Ib4^	-	-	qnrS1	-	-	-	-	-	-	-
ERR3891099	Saudi Arabia	Klebsiella pneumoniae	strong	85	306849	1286202	5602967	no	-	ST23	5	0	0	0	ybt 1; ICEKp10	53	clb 2	29	iuc 1	1	iro 1	2-1LV	rmp 1; KpVP-1	39-1LV	rmpA2_6-60%	wzi1	KL1	K1	none	Very high	0.9999		O1/O2v2	O1	none	Very high	0.991		-	-	-	-	-	-	-	-	-	-	-
ERR3891219	Saudi Arabia	Klebsiella pneumoniae	strong	98	289038	1305664	5600041	no	-	ST23	5	0	0	0	ybt 1; ICEKp10	53	clb 2	29	iuc 1	1	iro 1	2-1LV	rmp 1; KpVP-1	39-1LV	rmpA2_6-60%	wzi1	KL1	K1	none	Very high	0.9999		O1/O2v2	O1	none	Very high	0.991		-	-	-	-	-	-	-	-	-	-	-
ERR4795720	Colombia	Klebsiella pneumoniae	strong	68	289139	764644	5473278	no	-	ST23	2	2	3	3	ybt 1; ICEKp10	47	clb 2	29	-	0	-	0	-	0	-	wzi1	KL1	K1	none	Very high	0.9999		O1/O2v2	O1	?	Good	0.9912		aac(6')-Ib-cr.v2	-	-	-	-	-	-	-	sul1	-	-
ERR560506	France	Klebsiella pneumoniae	strong	228	50362	181401	5475637	no	-	ST23	5	0	0	0	ybt 1; ICEKp10	337	clb 2	29	iuc 1	1	iro 1	2	rmp 1; KpVP-1	26	-	wzi1	KL1	K1	none	Very high	0.9998		O1/O2v2	O1	none	Very high	0.9913		-	-	-	-	-	-	-	-	-	-	-
ERR560510	France	Klebsiella pneumoniae	strong	147	108220	306228	5442347	no	-	ST23	3	0	0	0	-	0	-	0	iuc 1	1	iro 1	2	rmp 1; KpVP-1	26	rmpA2_7*-47%	wzi1	KL1	K1	none	Very high	0.9999		O1/O2v2	O1	none	Very high	0.9911		-	-	-	-	-	-	-	-	-	-	-
ERR560521	Madagascar	Klebsiella pneumoniae	strong	100	282070	865079	5620694	no	-	ST23	5	0	0	0	ybt 1; ICEKp10	14	clb 2	32	iuc 1	1	iro 1	2	rmp 1; KpVP-1	34	rmpA2_5-54%	wzi1	KL1	K1	none	Very high	1		O1/O2v2	O1	none	Very high	0.9913		-	-	-	-	-	-	-	-	-	-	-
ERR560522	Vietnam	Klebsiella pneumoniae	strong	118	210820	1019259	5856390	no	-	ST23	5	1	9	19	-	0	clb 2	29	iuc 1	1	iro 1	2	rmp 1; KpVP-1	40	rmpA2_5-54%	wzi1	KL1	K1	none	Very high	1		O1/O2v2	O1	-	High	0.991	O1/O2v2_09_gmlB	aac(3)-IIa.v1^;aadA*;ant(2'')-Ia;rmtB;strA.v1^;strB.v1	-	-	qnrS1	-	-	cmlA5;floR.v2*	arr-2	sul2	tet(A).v2;tet(G).v1	-
ERR560523	Madagascar	Klebsiella pneumoniae	strong	92	281460	539539	5621113	no	-	ST23	5	1	6	10	ybt 1; ICEKp10	14	clb 2	32	iuc 1	15	iro 1	2	rmp 1; KpVP-1	34	rmpA2_5-54%	wzi1	KL1	K1	none	Very high	1		O1/O2v2	O1	none	Very high	0.9913		aac(3)-IIa.v1^;aac(6')-Ib-cr.v2;strA.v1^;strB.v1	-	-	qnrB1.v2^	-	-	-	-	sul2	-	-
ERR562357	France	Klebsiella pneumoniae	strong	123	274451	816189	5558843	no	-	ST23	5	0	0	0	ybt 1; ICEKp10	330	clb 2	29	iuc 1	1	iro 1	2	rmp 1; KpVP-1	41	rmpA2_3-47%	wzi1	KL1	K1	none	Very high	0.9999		O1/O2v2	O1	none	Very high	0.9913		-	-	-	-	-	-	-	-	-	-	-
ERR562360	France	Klebsiella pneumoniae	strong	120	258119	508298	5466224	no	-	ST23	5	0	0	0	ybt 1; ICEKp10	339	clb 2	29	iuc 1	1	iro 1	2	rmp 1; KpVP-1	26	rmpA2_6-60%	wzi1	KL1	K1	none	Very high	0.9998		O1/O2v2	O1	none	Very high	0.9912		-	-	-	-	-	-	-	-	-	-	-
ERR699266	USA	Klebsiella pneumoniae	strong	81	314239	681539	5584767	no	-	ST23	5	0	0	0	ybt 1; ICEKp10	54	clb 2	29	iuc 1	1	iro 1	24	rmp 1; KpVP-1	26	rmpA2_5-54%	wzi1	KL1	K1	none	Very high	1		O1/O2v2	O2afg	none	Very high	0.9913		-	-	-	-	-	-	-	-	-	-	-
ERR699269	USA	Klebsiella pneumoniae	strong	100	302887	604239	5534647	no	-	ST23	5	0	0	0	ybt 1; ICEKp10	47	clb 2	29	iuc 1	1	iro 1	2	rmp 1; KpVP-1	26	-	wzi1	KL1	K1	none	Very high	1		O1/O2v2	O2afg	none	Very high	0.9913		-	-	-	-	-	-	-	-	-	-	-
ERR706870	Canada	Klebsiella pneumoniae	strong	81	228079	727803	5561039	no	-	ST23	3	0	0	0	-	0	-	0	iuc 1	27	iro 1	2	rmp 1; KpVP-1	26	rmpA2_5-54%	wzi1	KL1	K1	none	Very high	0.9998		O1/O2v2	O1	none	Very high	0.9913		-	-	-	-	-	-	-	-	-	-	-
ERR712623	Canada	Klebsiella pneumoniae	strong	63	327040	604167	5491501	no	-	ST23	5	0	0	0	ybt 1; ICEKp10	55	clb 2	29	iuc 1	1	iro 1	2	rmp 1; KpVP-1	26	rmpA2_6-60%	wzi1	KL1	K1	none	Very high	0.9999		O1/O2v2	O1	none	Very high	0.9913		-	-	-	-	-	-	-	-	-	-	-
ERR712624	Canada	Klebsiella pneumoniae	strong	73	327033	603975	5548944	no	-	ST23	5	0	0	0	ybt 1; ICEKp10 (truncated)	47-1LV	clb 2	29	iuc 1	1	iro 1	2	rmp 1; KpVP-1	34	rmpA2_6-60%	wzi1	KL1	K1	none	Very high	0.9999		O1/O2v2	O1	none	Very high	0.9913		-	-	-	-	-	-	-	-	-	-	-
ERR712625	USA	Klebsiella pneumoniae	strong	92	289156	570277	5589024	no	-	ST23	5	0	0	0	ybt 1; ICEKp10	46	clb 2	26-1LV	iuc 1	1	iro 1	2	rmp 1; KpVP-1	40	rmpA2_3-47%	wzi1	KL1	K1	none	Very high	0.9999		O1/O2v2	O1	none	Very high	0.9913		-	-	-	-	-	-	-	-	-	-	-
ERR712626	USA	Klebsiella pneumoniae	strong	69	327039	525924	5603426	no	-	ST23	5	0	0	0	ybt 1; ICEKp10	46	clb 2	29	iuc 1	1	iro 1	2	rmp 1; KpVP-1	40	rmpA2_5-54%	wzi1	KL1	K1	none	Very high	0.9999		O1/O2v2	O1	none	Very high	0.9913		-	-	-	-	-	-	-	-	-	-	-
ERR712790	Norway	Klebsiella pneumoniae	strong	61	318707	604255	5575532	no	-	ST23	3	0	0	0	-	0	-	0	iuc 1	1	iro 1	2	rmp 1; KpVP-1	26	rmpA2_5-54%	wzi1	KL1	K1	none	Very high	0.9999		O1/O2v2	O1	none	Very high	0.9911		-	-	-	-	-	-	-	-	-	-	-
ERR712791	Taiwan	Klebsiella pneumoniae	strong	68	289153	606053	5550917	no	-	ST23	5	0	0	0	ybt 1; ICEKp10	47	clb 2	29	iuc 1	1	iro 1	2	rmp 1; KpVP-1	26	rmpA2_6*-47%	wzi1	KL1	K1	none	Very high	0.9999		O1/O2v2	O1	none	Very high	0.9912		-	-	-	-	-	-	-	-	-	-	-
ERR712792	Taiwan	Klebsiella pneumoniae	strong	90	208945	604240	5549059	no	-	ST23	5	0	0	0	ybt 1; ICEKp10	47	clb 2	29	iuc 1	1	iro 1	2	rmp 1; KpVP-1	26	rmpA2_3-47%	wzi1	KL1	K1	none	Very high	0.9999		O1/O2v2	O1	none	Very high	0.9913		-	-	-	-	-	-	-	-	-	-	-
ERR712793	Taiwan	Klebsiella pneumoniae	strong	86	326989	697129	5681984	no	-	ST23	5	0	0	0	ybt 1; ICEKp10 (truncated)	335	clb 2	29	iuc 1	1	iro 1	2	rmp 1; KpVP-1	26	rmpA2_3-47%	wzi1	KL1	K1	none	Very high	0.9999		O1/O2v2	O1	none	Very high	0.9913		-	-	-	-	-	-	-	-	-	-	-
ERR712794	Taiwan	Klebsiella pneumoniae	strong	86	314238	790895	5605066	no	-	ST23	5	0	0	0	ybt 1; ICEKp10	47	clb 2	29	iuc 1	1	iro 1	2	rmp 1; KpVP-1	26	-	wzi1	KL1	K1	none	Very high	0.9999		O1/O2v2	O1	none	Very high	0.9913		-	-	-	-	-	-	-	-	-	-	-
ERR712899	Taiwan	Klebsiella pneumoniae	strong	62	327040	611687	5589500	no	-	ST23	5	0	0	0	ybt 1; ICEKp10	47	clb 2	29	iuc 1	1	iro 1	2	rmp 1; KpVP-1	26	-	wzi1	KL1	K1	none	Very high	0.9999		O1/O2v2	O1	none	Very high	0.9913		-	-	-	-	-	-	-	-	-	-	-
ERR712900	Taiwan	Klebsiella pneumoniae	strong	70	440924	791376	5646388	no	-	ST23	5	0	0	0	ybt 1; ICEKp10	47	clb 2	29	iuc 1	1	iro 1	2	rmp 1; KpVP-1	26	rmpA2_6-60%	wzi1	KL1	K1	none	Very high	0.9998		O1/O2v2	O1	none	Very high	0.9913		-	-	-	-	-	-	-	-	-	-	-
ERR712901	South Africa	Klebsiella pneumoniae	strong	92	314239	610514	5759918	no	-	ST23	5	0	0	0	ybt 1; ICEKp10	47	clb 2	29	iuc 1	1	iro 1	2	rmp 1; KpVP-1	26	rmpA2_6-60%	wzi232	KL1	K1	none	Very high	0.9999		O1/O2v2	O1	none	Very high	0.9913		-	-	-	-	-	-	-	-	-	-	-
ERR712902	South Africa	Klebsiella pneumoniae	strong	103	216845	458857	5545119	no	-	ST23	5	0	0	0	ybt 1; ICEKp10	47-1LV	clb 2	29	iuc 1	1	iro 1	2	rmp 1; KpVP-1	26-1LV	rmpA2_6*-47%	wzi1	KL1	K1	none	Very high	0.9999		O1/O2v2	O1	none	Very high	0.9913		-	-	-	-	-	-	-	-	-	-	-
ERR712903	South Africa	Klebsiella pneumoniae	strong	70	306849	828103	5663952	no	-	ST23	5	0	0	0	ybt 1; ICEKp10	49	clb 2	29	iuc 1	1	iro 1	2	rmp 1; KpVP-1	26	rmpA2_6-60%	wzi1	KL1	K1	-+	Good	0.9999	KL1_01_galF	O1/O2v2	O1	none	Very high	0.9913		-	-	-	-	-	-	-	-	-	-	-
ERR712904	South Africa	Klebsiella pneumoniae	strong	98	258124	420534	5591552	no	-	ST23	5	0	0	0	ybt 1; ICEKp10	47	clb 2	29	iuc 1	1	iro 1	2	rmp 1; KpVP-1	26	rmpA2_5-54%	wzi1	KL1	K1	none	Very high	1		O1/O2v2	O1	none	Very high	0.9913		-	-	-	-	-	-	-	-	-	-	-
ERR713521	USA	Klebsiella pneumoniae	strong	98	302953	661150	5533928	no	-	ST23	5	0	0	0	ybt 1; ICEKp10	47	clb 2	29	iuc 1	1	iro 1	2	rmp 1; KpVP-1	26	-	wzi1	KL1	K1	none	Very high	1		O1/O2v2	O2afg	none	Very high	0.9913		-	-	-	-	-	-	-	-	-	-	-
ERR713522	Canada	Klebsiella pneumoniae	strong	100	284482	682209	5620377	no	-	ST23	5	0	0	0	ybt 1; ICEKp10	47	clb 2	36	iuc 1	1	iro 1	2	rmp 1; KpVP-1	26	rmpA2_6-60%	wzi1	KL1	K1	none	Very high	0.9998		O1/O2v2	O2afg	none	Very high	0.9912		-	-	-	-	-	-	-	-	-	-	-
ERR713524	Canada	Klebsiella pneumoniae	strong	122	204782	457587	5611699	no	-	ST23	5	0	0	0	ybt 1; ICEKp10	47	clb 2	36	iuc 1	1	iro 1	2	rmp 1; KpVP-1	26	rmpA2_6-60%	wzi1	KL1	K1	none	Very high	0.9998		O1/O2v2	O2afg	none	Very high	0.9912		-	-	-	-	-	-	-	-	-	-	-
ERR713641	USA	Klebsiella pneumoniae	strong	143	181071	624309	5504165	no	-	ST23	5	0	0	0	ybt 1; ICEKp10	47	clb 2	29	iuc 1	28	iro 1	2	rmp 1; KpVP-1	26	rmpA2_6*-47%	wzi1	KL1	K1	none	Very high	0.9999		O1/O2v2	O2afg	none	Very high	0.9913		-	-	-	-	-	-	-	-	-	-	-
ERR713642	Sweeden	Klebsiella pneumoniae	strong	154	198399	475777	5549317	no	-	ST23-1LV	5	0	0	0	ybt 1; ICEKp10	58	clb 2	29-1LV	iuc 1	1	iro 1	2	rmp 1; KpVP-1	26	rmpA2_6*-47%	wzi1	KL1	K1	none	Very high	1		O1/O2v2	O1	none	Very high	0.9913		-	-	-	-	-	-	-	-	-	-	-
ERR713643	Norway	Klebsiella pneumoniae	strong	119	148052	306774	5562509	no	-	ST23	5	0	0	0	ybt 1; ICEKp10	47	clb 2	35	iuc 1	1	iro 1	2	rmp 1; KpVP-1	26	rmpA2_6-60%	wzi1	KL1	K1	none	Very high	0.9999		O1/O2v2	O1	none	Very high	0.9913		-	-	-	-	-	-	-	-	-	-	-
ERR713644	Denmark	Klebsiella pneumoniae	strong	118	212844	563811	5623593	no	-	ST23	5	0	4	6	ybt 1; ICEKp10	47	clb 2	29	iuc 1	1	iro 1	2	rmp 1; KpVP-1	26	-	wzi1	KL1	K1	none	Very high	0.9998		O1/O2v2	O1	none	Very high	0.9913		aac(3)-IIa.v1;aadA11.v2	-	-	-	-	-	-	-	sul1;sul2	-	-
ERR718793	Norway	Klebsiella pneumoniae	strong	66	327024	624424	5448619	no	-	ST23	5	0	0	0	ybt 1; ICEKp10	54	clb 2	29	iuc 1	1	iro 1	24	rmp 1; KpVP-1	26	rmpA2_5-54%	wzi1	KL1	K1	none	Very high	1		O1/O2v2	O1	none	Very high	0.9913		-	-	-	-	-	-	-	-	-	-	-
ERR8972455	Italy	Klebsiella pneumoniae	strong	152	67029	238154	5519000	no	-	ST23	5	0	0	0	ybt 1; ICEKp10	54	clb 2	29-1LV	iuc 1	1	iro 1	24-1LV	rmp 1; KpVP-1	26-1LV	rmpA2_6-60%	wzi1	KL1	K1	?-	Good	1	KL1_03_wzi	O1/O2v2	O1	none	Very high	0.9913		-	-	-	-	-	-	-	-	-	-	-
ERR9651302	Netherlands	Klebsiella pneumoniae	strong	69	314500	1279142	5501211	no	-	ST23	5	0	0	0	ybt 1; ICEKp10 (truncated)	45-1LV	clb 2	29	iuc 1	33	iro 1	2	rmp 1; KpVP-1	26	rmpA2_6*-47%	wzi1	KL1	K1	none	Very high	0.9999		O1/O2v2	O1	none	Very high	0.9913		-	-	-	-	-	-	-	-	-	-	-
ERR9651303	Netherlands	Klebsiella pneumoniae	strong	78	313904	694353	5467245	no	-	ST23	5	0	0	0	ybt 1; ICEKp10	47-4LV	clb 2	29	iuc 1	1	iro 1	2	rmp 1; KpVP-1	39	rmpA2_5-54%	wzi1	KL1	K1	-+	Good	0.9998	KL1_03_wzi	O1/O2v2	O1	none	Very high	0.9912		-	-	-	-	-	-	-	-	-	-	-
SRR10160929	Singapore	Klebsiella pneumoniae	strong	95	326416	832235	5745518	no	-	ST23	5	2	2	2	ybt 1; ICEKp10	47-2LV	clb 2	29	iuc 1	1	iro 1	2	-	0	rmpA2_5*-54%	wzi1	KL1	K1	?	Good	1		O1/O2v2	O1	none	Very high	0.9912		-	-	-	-	-	mphA	-	-	-	-	-
SRR10160930	Singapore	Klebsiella pneumoniae	strong	82	289156	604222	5706388	no	-	ST23	5	2	2	2	ybt 1; ICEKp10	47	clb 2	29	iuc 1	1	iro 1	19	rmp 1; KpVP-1 (truncated)	26-1LV	-	wzi1	unknown (KL1)	unknown (K1)	?-	None	0.9999	KL1_05_wzb,KL1_06_wzc,KL1_07_wzx,KL1_14_wcaH	O1/O2v2	O1	none	Very high	0.991		-	-	-	-	-	mphA	-	-	-	-	-
SRR10160931	Singapore	Klebsiella pneumoniae	strong	148	203441	528250	5827422	no	-	ST23	5	2	4	4	ybt 1; ICEKp10 (truncated)	47-1LV	clb 2	29	iuc 1 (truncated)	1-1LV	iro 1	2	-	0	-	wzi1	KL1	K1	?	Good	0.9999		O1/O2v2	O1	none	Very high	0.9913		aac(6')-Ib-cr.v2	-	-	-	-	mphA	-	-	-	-	-
SRR10160940	Singapore	Klebsiella pneumoniae	strong	166	149310	528190	5957117	no	-	ST23	5	2	6	6	ybt 1; ICEKp10	47	clb 2	29	iuc 1	1	iro 1	2	rmp 1; KpVP-1	26	rmpA2_6-60%	wzi1	KL1	K1	none	Very high	0.9999		O1/O2v2	O1	none	Very high	0.9913		aac(6')-Ib-cr.v2	-	-	qnrB1.v2^	-	mphA	-	-	-	-	-
SRR10160941	Singapore	Klebsiella pneumoniae	strong	130	289154	635649	5765448	no	-	ST23	5	2	2	2	ybt 1; ICEKp10	47	clb 2	29	iuc 1	1	iro 1	2	rmp 1; KpVP-1 (truncated)	26-1LV	rmpA2_6-60%	wzi1	KL1	K1	none	Very high	0.9999		O1/O2v2	O1	none	Very high	0.9913		-	-	-	-	-	mphA	-	-	-	-	-
SRR10377168	USA	Klebsiella pneumoniae	strong	63	482687	1408025	5693339	no	-	ST23	5	2	3	2	ybt 1; ICEKp10	47-1LV	clb 2	29	iuc 1	1	iro 1	2	rmp 1; KpVP-1	40	rmpA2_3-47%	wzi1	KL1	K1	none	Very high	0.9999		O1/O2v2	O1	?-	Good	0.9912	O1/O2v2_08_gmlC	-	-	-	-	-	-	-	-	-	-	-
SRR10905470	USA	Klebsiella pneumoniae	strong	146	132071	289144	5385023	no	-	ST23	5	0	0	0	ybt 1; ICEKp10	47	clb 2	29	iuc 1	1-1LV	iro 1	2	-	0	-	wzi1	unknown (KL1)	unknown (K1)	?-	None	0.9999	KL1_06_wzc,KL1_07_wzx,KL1_08_wclY,KL1_09_wzy,KL1_10_wcsS,KL1_14_wcaH,KL1_15_wcaI	O1/O2v1	O1	-	Good	0.9786	O1/O2v1_06_wbbO,O1/O2v1_07_kfoC	-	-	-	-	-	-	-	-	-	-	-
SRR10905481	USA	Klebsiella pneumoniae	strong	145	161337	300217	5397184	no	-	ST23	5	0	0	0	ybt 1; ICEKp10	47	clb 2	29	iuc 1	1	iro 1	2	-	0	-	wzi1	unknown (KL1)	unknown (K1)	?-	None	0.9998	KL1_07_wzx,KL1_08_wclY,KL1_09_wzy,KL1_10_wcsS,KL1_14_wcaH,KL1_15_wcaI	O1/O2v1	O2a	-+	Good	0.9378	O1/O2v1_01_wzm,O1/O2v1_07_kfoC	-	-	-	-	-	-	-	-	-	-	-
SRR10906114	USA	Klebsiella pneumoniae	strong	77	289159	603980	5593271	no	-	ST23	5	0	0	0	ybt 1; ICEKp10	57	clb 2	29	iuc 1	1	iro 1	2	rmp 1; KpVP-1 (truncated)	27-1LV	-	wzi1	KL1	K1	?	Good	0.9998		O1/O2v2	O1	none	Very high	0.9913		-	-	-	-	-	-	-	-	-	-	-
SRR11725286	USA	Klebsiella pneumoniae	strong	60	306852	1287251	5310582	no	-	ST23	2	0	0	0	ybt 1; ICEKp10	47-1LV	clb 2	29	-	0	-	0	-	0	-	wzi1	KL1	K1	none	Very high	0.9999		O1/O2v2	O1	none	Very high	0.9913		-	-	-	-	-	-	-	-	-	-	-
SRR12102921	Russia	Klebsiella pneumoniae	strong	120	306858	769545	5857051	no	-	ST23	5	1	7	11	ybt 1; ICEKp10	46-1LV	clb 2	29	iuc 1	1	iro 1	2	rmp 1; KpVP-1	40	rmpA2_8-60%	wzi1	KL1	K1	none	Very high	0.9998		O1/O2v2	O1	none	Very high	0.9911		aac(3)-IIa.v1^;aac(6')-Ib-cr.v2;strA.v1^;strB.v1	-	-	qnrB1.v2^	-	-	-	-	sul2	tet(A).v1	-
SRR12102922	Russia	Klebsiella pneumoniae	strong	100	306858	771028	5851319	no	-	ST23	5	1	7	11	ybt 1; ICEKp10	46-1LV	clb 2	29	iuc 1	1	iro 1	2	rmp 1; KpVP-1	40	rmpA2_8-60%	wzi1	KL1	K1	none	Very high	0.9998		O1/O2v2	O1	none	Very high	0.9911		aac(3)-IIa.v1^;aac(6')-Ib-cr.v2;strA.v1^;strB.v1	-	-	qnrB1.v2^	-	-	-	-	sul2	tet(A).v1	-
SRR12102923	Russia	Klebsiella pneumoniae	strong	80	321787	1332156	5620856	no	-	ST23	5	0	0	0	ybt 1; ICEKp10	47-1LV	clb 2	29-1LV	iuc 1	1	iro 1	2	rmp 1; KpVP-1	26	rmpA2_5-54%	wzi1	KL1	K1	none	Very high	0.9999		O1/O2v2	O1	none	Very high	0.9913		-	-	-	-	-	-	-	-	-	-	-
SRR12102925	Russia	Klebsiella pneumoniae	strong	108	306858	787812	5856308	no	-	ST23	5	1	7	11	ybt 1; ICEKp10	46-1LV	clb 2	29	iuc 1	1	iro 1	2	rmp 1; KpVP-1	40	rmpA2_8-60%	wzi1	KL1	K1	none	Very high	0.9998		O1/O2v2	O1	none	Very high	0.9911		aac(3)-IIa.v1^;aac(6')-Ib-cr.v2;strA.v1^;strB.v1	-	-	qnrB1.v2^	-	-	-	-	sul2	tet(A).v1	-
SRR12102926	Russia	Klebsiella pneumoniae	strong	108	306858	775469	5856615	no	-	ST23	5	1	7	11	ybt 1; ICEKp10	46-1LV	clb 2	29	iuc 1	1	iro 1	2	rmp 1; KpVP-1	40	rmpA2_8-60%	wzi1	KL1	K1	none	Very high	0.9998		O1/O2v2	O1	none	Very high	0.9911		aac(3)-IIa.v1^;aac(6')-Ib-cr.v2;strA.v1^;strB.v1	-	-	qnrB1.v2^	-	-	-	-	sul2	tet(A).v1	-
SRR12233466	Vietnam	Klebsiella pneumoniae	strong	92	306849	951529	5627859	no	-	ST23	5	0	0	0	ybt 1; ICEKp10	46	clb 2	29	iuc 1	1	iro 1	2	rmp 1; KpVP-1	40-1LV	rmpA2_6-60%	wzi1	KL1	K1	none	Very high	1		O1/O2v2	O1	none	Very high	0.9913		-	-	-	-	-	-	-	-	-	-	-
SRR12233467	Vietnam	Klebsiella pneumoniae	strong	119	306762	960063	5628725	no	-	ST23	5	0	0	0	ybt 1; ICEKp10	46-1LV	clb 2	29	iuc 1	1	iro 1	2	rmp 1; KpVP-1	40	rmpA2_6-60%	wzi1	KL1	K1	none	Very high	1		O1/O2v2	O1	none	Very high	0.9913		-	-	-	-	-	-	-	-	-	-	-
SRR12233472	Vietnam	Klebsiella pneumoniae	strong	120	292093	1119186	5629393	no	-	ST23	5	0	0	0	ybt 1; ICEKp10	46	clb 2	29	iuc 1	1	iro 1	2	rmp 1; KpVP-1 (truncated)	40-1LV	rmpA2_6*-60%	wzi1	KL1	K1	none	Very high	1		O1/O2v2	O1	none	Very high	0.9913		-	-	-	-	-	-	-	-	-	-	-
SRR12233514	Vietnam	Klebsiella pneumoniae	strong	134	169602	514514	5459389	no	-	ST23	5	0	0	0	ybt 1; ICEKp10	47	clb 2 (truncated)	29-1LV	iuc 1	1	iro 1	2	rmp 1; KpVP-1 (truncated)	26-1LV	-	wzi1	unknown (KL1)	unknown (K1)	?-+	None	0.9999	KL1_03_wzi,KL1_07_wzx,KL1_08_wclY,KL1_09_wzy	O1/O2v2	O1	none	Very high	0.9912		-	-	-	-	-	-	-	-	-	-	-
SRR12233516	Vietnam	Klebsiella pneumoniae	strong	147	170088	507405	5433288	no	-	ST23	5	0	0	0	ybt 1; ICEKp10	47	clb 2 (truncated)	29-1LV	iuc 1	1	iro 1	2	rmp unknown	0	rmpA2_6*-47%	wzi1	unknown (KL1)	unknown (K1)	?-+	None	0.9999	KL1_03_wzi,KL1_07_wzx,KL1_08_wclY,KL1_09_wzy,KL1_10_wcsS,KL1_11_wcsT,KL1_12_gmd,KL1_13_wcaG,KL1_14_wcaH,KL1_15_wcaI	O1/O2v2	O1	none	Very high	0.9912		-	-	-	-	-	-	-	-	-	-	-
SRR12233517	Vietnam	Klebsiella pneumoniae	strong	158	168797	527171	5463953	no	-	ST23	5	0	0	0	ybt 1; ICEKp10	47	clb 2 (truncated)	29-1LV	iuc 1	1	iro 1	2	rmp 1; KpVP-1	57-1LV	-	wzi1	KL1	K1	?-+	Good	0.9997	KL1_03_wzi,KL1_07_wzx	O1/O2v2	O1	none	Very high	0.9912		-	-	-	-	-	-	-	-	-	-	-
SRR12233551	Vietnam	Klebsiella pneumoniae	strong	101	209250	465497	5651575	no	-	ST23-1LV	5	0	0	0	ybt 1; ICEKp10	47-1LV	clb 2	29-1LV	iuc 1	1	iro 1	2	rmp 1; KpVP-1 (incomplete)	26-1LV	rmpA2_6-60%	wzi1	KL1	K1	?-	Good	0.9999	KL1_08_wclY	O1/O2v2	O1	none	Very high	0.9913		-	-	-	-	-	-	-	-	-	-	-
SRR12233557	Vietnam	Klebsiella pneumoniae	strong	76	233180	527715	5648312	no	-	ST23	5	0	0	0	ybt 1; ICEKp10	47	clb 2	29	iuc 1	1	iro 1	2	rmp 1; KpVP-1	26	rmpA2_6*-47%	wzi1	KL1	K1	none	Very high	0.9999		O1/O2v2	O1	none	Very high	0.9913		-	-	-	-	-	-	-	-	-	-	-
SRR12233561	Vietnam	Klebsiella pneumoniae	strong	110	292093	669131	5626833	no	-	ST23	5	0	0	0	ybt 1; ICEKp10	46	clb 2	29	iuc 1	1	iro 1	2	rmp 1; KpVP-1	40	rmpA2_6-60%	wzi1	KL1	K1	none	Very high	1		O1/O2v2	O1	none	Very high	0.9913		-	-	-	-	-	-	-	-	-	-	-
SRR12233564	Vietnam	Klebsiella pneumoniae	strong	60	241090	556478	5584208	no	-	ST23	5	0	0	0	ybt 1; ICEKp10	46	clb 2	29	iuc 1	1	iro 1	2	rmp 1; KpVP-1 (incomplete)	40-1LV	-	wzi1	KL1	K1	?-	Good	1	KL1_08_wclY	O1/O2v2	O1	none	Very high	0.9913		-	-	-	-	-	-	-	-	-	-	-
SRR12233567	Vietnam	Klebsiella pneumoniae	strong	53	487547	1069689	5509204	no	-	ST23	5	0	0	0	ybt 1; ICEKp10	46	clb 2	29	iuc 1	1	iro 1	2	rmp 1; KpVP-1 (truncated)	40-1LV	rmpA2_6-60%	wzi1	unknown (KL1)	unknown (K1)	?-	Low	1	KL1_07_wzx,KL1_08_wclY	O1/O2v2	O2afg	none	Very high	0.9913		-	-	-	-	-	-	-	-	-	-	-
SRR2098776	USA	Klebsiella pneumoniae	strong	144	161666	370463	5648658	no	-	ST23	5	0	0	0	ybt 1; ICEKp10	46	clb 2	29-1LV	iuc 1	1	iro 1	2	rmp 1; KpVP-1 (truncated)	44	rmpA2_8-60%	wzi1	KL1	K1	none	Very high	0.9998		O1/O2v2	O1	none	Very high	0.9912		-	-	-	-	-	-	-	-	-	-	-
SRR2127395	unknown	Klebsiella pneumoniae	strong	604	16529	109353	5337491	no	-	ST23	5	0	0	0	ybt 1; ICEKp10 (incomplete)	47-1LV	clb 2	29	iuc 1	1	iro 1	2	rmp 1; KpVP-1	26	rmpA2_6-60%	wzi1	KL1	K1	?-+	Good	0.9999	KL1_18_manC	O1/O2v2	O1	none	Very high	0.9913		-	-	-	-	-	-	-	-	-	-	-
SRR2127397	unknown	Klebsiella pneumoniae	strong	112	158645	462402	5532906	no	-	ST23	5	0	0	0	ybt 1; ICEKp10	59	clb 2	25	iuc 1	1	iro 1	2	rmp 1; KpVP-1	40	rmpA2_5-54%	wzi1	KL1	K1	none	Very high	1		O1/O2v2	O1	none	Very high	0.9913		-	-	-	-	-	-	-	-	-	-	-
SRR2127659	unknown	Klebsiella pneumoniae	strong	85	187847	447421	5556745	no	-	ST23	5	0	0	0	ybt 1; ICEKp10	57	clb 2	29	iuc 1	1	iro 1	2	rmp 1; KpVP-1	34	-	wzi1	KL1	K1	none	Very high	0.9999		O1/O2v2	O1	none	Very high	0.9913		-	-	-	-	-	-	-	-	-	-	-
SRR3928630	unknown	Klebsiella pneumoniae	strong	164	136229	394443	5682401	no	-	ST23	5	1	4	6	ybt 1; ICEKp10	47-1LV	clb 2	29	iuc 1	1	iro 1	2	rmp 1; KpVP-1	40	rmpA2_6*-60%	wzi1	KL1	K1	?-	Good	0.9999	KL1_08_wclY	O1/O2v2	O1	none	Very high	0.9913		aadA*;ant(2'')-Ia*;sat-2	-	-	-	-	-	-	-	sul1	-	-
SRR4036807	USA	Klebsiella pneumoniae	strong	78	327046	869032	5705125	no	-	ST23	5	0	0	0	ybt 1; ICEKp10	47	clb 2	29	iuc 1	1	iro 1	2	rmp 1; KpVP-1	26	rmpA2_6-60%	wzi1	KL1	K1	none	Very high	1		O1/O2v2	O2afg	none	Very high	0.9913		-	-	-	-	-	-	-	-	-	-	-
SRR4302285	Singapore	Klebsiella pneumoniae	strong	148	203441	528250	5827422	no	-	ST23	5	2	4	4	ybt 1; ICEKp10 (truncated)	47-1LV	clb 2	29	iuc 1 (truncated)	1-1LV	iro 1	2	-	0	-	wzi1	KL1	K1	?	Good	0.9999		O1/O2v2	O1	none	Very high	0.9913		aac(6')-Ib-cr.v2	-	-	-	-	mphA	-	-	-	-	-
SRR5082328	Australia	Klebsiella pneumoniae	strong	91	340856	630938	5822045	no	-	ST23	4	0	0	0	ybt 9; ICEKp3 (truncated)	201	-	0	iuc 1	1	iro 1	2	rmp 1; KpVP-1 (truncated)	26-1LV	-	wzi1	KL1	K1	none	Very high	0.9998		O1/O2v2	O1	?-	Good	0.9913	O1/O2v2_09_gmlB	-	-	-	-	-	-	-	-	-	-	-
SRR5082338	Australia	Klebsiella pneumoniae	strong	61	348341	855436	5723314	no	-	ST23	4	0	0	0	ybt 9; ICEKp3 (truncated)	200	-	0	iuc 1	1	iro 1 (incomplete)	2-1LV	rmp 1; KpVP-1	26	rmpA2_6-60%	wzi1	KL1	K1	none	Very high	0.9998		O1/O2v2	O1	?-	Good	0.9913	O1/O2v2_09_gmlB	-	-	-	-	-	-	-	-	-	-	-
SRR5082339	Australia	Klebsiella pneumoniae	strong	66	310162	855823	5727571	no	-	ST23	4	0	0	0	ybt 9; ICEKp3 (truncated)	200	-	0	iuc 1	1	iro 1 (incomplete)	2-1LV	rmp 1; KpVP-1	26	rmpA2_6-60%	wzi1	KL1	K1	none	Very high	0.9998		O1/O2v2	O1	?-	Good	0.9913	O1/O2v2_09_gmlB	-	-	-	-	-	-	-	-	-	-	-
SRR5082357	Singapore	Klebsiella pneumoniae	strong	99	177587	327040	5620038	no	-	ST23	5	0	0	0	ybt 1; ICEKp10	53	clb 2	29	iuc 1	1	iro 1	2	-	0	rmpA2_5*-59%	wzi1	unknown (KL1)	unknown (K1)	?-	Low	1	KL1_07_wzx,KL1_08_wclY	O1/O2v1	O1	-	Good	0.9787	O1/O2v1_07_kfoC	-	-	-	-	-	-	-	-	-	-	-
SRR5082359	Singapore	Klebsiella pneumoniae	strong	100	157074	351487	5548081	no	-	ST23	5	0	0	0	ybt 1; ICEKp10	159	clb 2	31	iuc 1 (truncated)	37	iro 1	2	-	0	-	wzi1	unknown (KL1)	unknown (K1)	?-	None	0.9998	KL1_06_wzc,KL1_07_wzx,KL1_08_wclY,KL1_09_wzy,KL1_16_wcaJ	O1/O2v2	O1	?	Good	0.9916		-	-	-	-	-	-	-	-	-	-	-
SRR5082361	Singapore	Klebsiella pneumoniae	strong	100	134959	417193	5511377	no	-	ST23	5	0	0	0	ybt 1; ICEKp10	52	clb 2	29	iuc 1	1	iro 1	2	-	0	-	wzi1	unknown (KL1)	unknown (K1)	?-	Low	0.9999	KL1_07_wzx,KL1_08_wclY,KL1_14_wcaH	O1/O2v2	O1	?-	Good	0.9912	O1/O2v2_08_gmlC	-	-	-	-	-	-	-	-	-	-	-
SRR5082362	Singapore	Klebsiella pneumoniae	strong	75	203440	602482	5453868	no	-	ST23	4	0	0	0	ybt 8; ICEKp3?	169	-	0	iuc 1	36	iro 1	2	rmp 1; KpVP-1	26	rmpA2_6*-60%	wzi1	unknown (KL1)	unknown (K1)	?-	Low	0.9999	KL1_08_wclY,KL1_14_wcaH,KL1_15_wcaI	O1/O2v2	O1	none	Very high	0.9913		-	-	-	-	-	-	-	-	-	-	-
SRR5082364	Singapore	Klebsiella pneumoniae	strong	95	139539	313920	5537053	no	-	ST23	5	0	0	0	ybt 1; ICEKp10	52	clb 2	29	iuc 1	1	iro 1	2	rmp 1; KpVP-1	26	-	wzi1	unknown (KL1)	unknown (K1)	?-	Low	0.9999	KL1_07_wzx	unknown (O1/O2v2)	unknown (O1)	?-	None	0.9919	O1/O2v2_07_kfoC,O1/O2v2_08_gmlC	-	-	-	-	-	-	-	-	-	-	-
SRR5082367	Singapore	Klebsiella pneumoniae	strong	100	139574	292789	5626681	no	-	ST23	5	0	0	0	ybt 1; ICEKp10	44	clb 3	13-2LV	iuc 1	35	iro 1	2	-	0	-	wzi1	unknown (KL1)	unknown (K1)	?-	None	1	KL1_07_wzx,KL1_08_wclY,KL1_09_wzy,KL1_10_wcsS,KL1_16_wcaJ	O1/O2v2	O1	none	Very high	0.9912		-	-	-	-	-	-	-	-	-	-	-
SRR5082369	Singapore	Klebsiella pneumoniae	strong	67	137335	502872	5433030	no	-	ST23	4	0	0	0	ybt 8; ICEKp3	170	-	0	iuc 1	1	iro 1	31	-	0	-	wzi1	KL1	K1	?-	Good	1	KL1_07_wzx	O1/O2v1	O1	-	Good	0.977	O1/O2v1_07_kfoC	-	-	-	-	-	-	-	-	-	-	-
SRR5082371	Singapore	Klebsiella pneumoniae	strong	100	129749	366861	5649088	no	-	ST23	5	0	0	0	-	0	clb 2	29	iuc 1	1	-	0	rmp 1; KpVP-1 (incomplete)	26-2LV	rmpA2_3-47%	wzi1	unknown (KL1)	unknown (K1)	?-	None	0.9999	KL1_06_wzc,KL1_07_wzx,KL1_08_wclY	O1/O2v2	O1	?-	Good	0.9913	O1/O2v2_06_wbbO	-	-	-	-	-	-	-	-	-	-	-
SRR5082373	Singapore	Klebsiella pneumoniae	strong	112	113386	336019	5558176	no	-	ST23	5	0	0	0	ybt 1; ICEKp10 (truncated)	48	clb 2	30	iuc 1	33	iro 1	2	rmp 1; KpVP-1	26-1LV	-	wzi1	unknown (KL1)	unknown (K1)	?-	None	1	KL1_07_wzx,KL1_08_wclY,KL1_14_wcaH,KL1_15_wcaI	O1/O2v2	O1	?-	Good	0.991	O1/O2v2_07_kfoC,O1/O2v2_09_gmlB	-	-	-	-	-	-	-	-	-	-	-
SRR5082374	Singapore	Klebsiella pneumoniae	strong	86	145343	424450	5574862	no	-	ST23	5	0	0	0	ybt 1; ICEKp10	46	clb 2	29	iuc 1	1	-	0	-	0	rmpA2_5*-0%	wzi1	unknown (KL1)	unknown (K1)	?-	None	0.9999	KL1_07_wzx,KL1_08_wclY,KL1_09_wzy	O1/O2v2	O1	none	Very high	0.9911		-	-	-	-	-	-	-	-	-	-	-
SRR5082377	Singapore	Klebsiella pneumoniae	strong	155	69743	192782	5525321	no	-	ST23	5	0	0	0	ybt 1; ICEKp10	47	clb 2 (incomplete)	29-1LV	iuc 1	1	-	0	-	0	-	wzi1	unknown (KL1)	unknown (K1)	?-	None	0.9999	KL1_06_wzc,KL1_07_wzx,KL1_08_wclY,KL1_09_wzy,KL1_10_wcsS,KL1_11_wcsT	O1/O2v1	O1	-	Good	0.9788	O1/O2v1_06_wbbO,O1/O2v1_07_kfoC	-	-	-	-	-	-	-	-	-	-	-
SRR5082378	Singapore	Klebsiella pneumoniae	strong	135	150972	387994	5708420	no	-	ST23	5	0	0	0	ybt 1; ICEKp10	47	clb 2	29	iuc 1	1	iro 1	2	rmp 1; KpVP-1 (truncated)	26-1LV	-	wzi1	unknown (KL1)	unknown (K1)	?-	None	0.9999	KL1_07_wzx,KL1_08_wclY,KL1_14_wcaH,KL1_15_wcaI	O1/O2v2	O1	?	Good	0.9916		-	-	-	-	-	-	-	-	-	-	-
SRR5082380	Singapore	Klebsiella pneumoniae	strong	105	163067	402083	5520454	no	-	ST23	5	0	0	0	ybt 1; ICEKp10	45	clb 2 (incomplete)	29-1LV	iuc 1 (truncated)	33-1LV	iro 1	29	-	0	-	wzi1	unknown (KL1)	unknown (K1)	?-	None	0.9998	KL1_08_wclY,KL1_09_wzy,KL1_10_wcsS,KL1_11_wcsT	O1/O2v1	O1	-+	Good	0.9386	O1/O2v1_07_kfoC	-	-	-	-	-	-	-	-	-	-	-
SRR5137059	Czech Republic	Klebsiella pneumoniae	strong	94	394348	1075459	5761667	no	-	ST23	5	1	7	11	ybt 1; ICEKp10	47-1LV	clb 2	29	iuc 1	1	iro 1	2	rmp 1; KpVP-1	34	rmpA2_6*-47%	wzi1	KL1	K1	none	Very high	0.9998		O1/O2v2	O1	none	Very high	0.9913		aac(3)-IIa.v1^;aac(6')-Ib-cr.v2;strA.v1^;strB.v1	-	-	qnrB1.v2^	-	-	-	-	sul2	tet(A).v1	-
SRR5432530	Russia	Klebsiella pneumoniae	strong	175	75389	253123	5511346	no	-	ST23	5	0	1	0	ybt 1; ICEKp10	47	clb 2 (incomplete) (truncated)	29-2LV	iuc 1 (truncated)	1-1LV	iro 1	2-1LV	-	0	-	wzi1	unknown (KL1)	unknown (K1)	?-	None	0.9999	KL1_05_wzb,KL1_07_wzx,KL1_08_wclY,KL1_09_wzy,KL1_10_wcsS,KL1_13_wcaG,KL1_14_wcaH,KL1_15_wcaI,KL1_16_wcaJ	O1/O2v1	O2a	-	Good	0.9768	O1/O2v1_01_wzm,O1/O2v1_06_wbbO,O1/O2v1_07_kfoC	-	-	-	-	-	-	-	-	-	-	-
SRR5713912	Spain	Klebsiella pneumoniae	strong	70	249726	446073	5461314	no	-	ST23	2	0	0	0	ybt 1; ICEKp10	47	clb 2	68	-	0	iro 1	2	rmp 1; KpVP-1	29	-	wzi1	KL1	K1	none	Very high	1		O1/O2v2	O1	none	Very high	0.9913		-	-	-	-	-	-	-	-	-	-	-
SRR5713914	Netherlands	Klebsiella pneumoniae	strong	131	201027	677114	5686686	no	-	ST23	5	0	1	0	ybt 1; ICEKp10	340	clb 2	29	iuc 1	16	iro 1	2	rmp 1; KpVP-1	26	rmpA2_3-47%	wzi1	KL1	K1	-+	Good	1	KL1_01_galF	O1/O2v2	O1	none	Very high	0.9913		-	-	-	-	-	-	-	-	-	-	-
SRR5713916	Belgium	Klebsiella pneumoniae	strong	87	230279	756000	5336124	no	-	ST23	2	0	0	0	ybt 1; ICEKp10	47	clb 2	68	-	0	-	0	-	0	-	wzi1	KL1	K1	none	Very high	1		O1/O2v2	O1	?-	Good	0.9912	O1/O2v2_03_wbbM	-	-	-	-	-	-	-	-	-	-	-
SRR5809251	USA	Klebsiella pneumoniae	strong	57	376394	1260402	5558090	no	-	ST23	4	0	0	0	ybt 8; ICEKp3	170	-	0	iuc 1	1	iro 1	31	rmp 1; KpVP-1	26	rmpA2_6-60%	wzi1	KL1	K1	none	Very high	1		O1/O2v1	O1	-+	Good	0.9387	O1/O2v1_07_kfoC	-	-	-	-	-	-	-	-	-	-	-
SRR5809254	USA	Klebsiella pneumoniae	strong	58	360640	1260402	5557779	no	-	ST23	4	0	0	0	ybt 8; ICEKp3	170	-	0	iuc 1	1	iro 1	31	rmp 1; KpVP-1	26	rmpA2_6-60%	wzi1	KL1	K1	none	Very high	1		O1/O2v1	O1	-+	Good	0.9387	O1/O2v1_07_kfoC	-	-	-	-	-	-	-	-	-	-	-
SRR5809261	USA	Klebsiella pneumoniae	strong	64	360664	1260402	5557755	no	-	ST23	4	0	0	0	ybt 8; ICEKp3	170	-	0	iuc 1	1	iro 1	31	rmp 1; KpVP-1	26	rmpA2_6-60%	wzi1	KL1	K1	none	Very high	1		O1/O2v1	O1	-+	Good	0.9387	O1/O2v1_07_kfoC	-	-	-	-	-	-	-	-	-	-	-
SRR5809266	USA	Klebsiella pneumoniae	strong	64	360664	1260402	5557801	no	-	ST23	4	0	0	0	ybt 8; ICEKp3	170	-	0	iuc 1	1	iro 1	31	rmp 1; KpVP-1	26	rmpA2_6-60%	wzi1	KL1	K1	none	Very high	1		O1/O2v1	O1	-+	Good	0.9387	O1/O2v1_07_kfoC	-	-	-	-	-	-	-	-	-	-	-
SRR5809268	USA	Klebsiella pneumoniae	strong	64	360664	1260402	5557562	no	-	ST23	4	0	0	0	ybt 8; ICEKp3	170	-	0	iuc 1	1	iro 1	31	rmp 1; KpVP-1	26	rmpA2_6-60%	wzi1	KL1	K1	none	Very high	1		O1/O2v1	O1	-+	Good	0.9387	O1/O2v1_07_kfoC	-	-	-	-	-	-	-	-	-	-	-
SRR6955422	China	Klebsiella pneumoniae	strong	113	314366	913013	5793240	no	-	ST23	5	2	3	3	ybt 1; ICEKp10	45-1LV	clb 2	29	iuc 1	1-1LV	iro 1	2	rmp 1; KpVP-1	40	rmpA2_8-60%	wzi1	KL1	K1	-	High	0.9998	KL1_16_wcaJ	O1/O2v2	O1	none	Very high	0.9906		-	-	-	qnrS1	-	-	-	-	-	-	-
SRR6958734	China	Klebsiella pneumoniae	strong	81	440926	720202	5589098	no	-	ST23	5	0	0	0	ybt 1; ICEKp10	14-2LV	clb 3	13-2LV	iuc 1	1	iro 1	2	rmp 1; KpVP-1	40	rmpA2_3-47%	wzi1	KL1	K1	none	Very high	0.9999		O1/O2v2	O1	none	Very high	0.991		-	-	-	-	-	-	-	-	-	-	-
SRR6958779	China	Klebsiella pneumoniae	strong	76	327040	1309209	5637168	no	-	ST23	5	0	0	0	ybt 1; ICEKp10	46	clb 2	29	iuc 1	1	iro 1	2	rmp 1; KpVP-1	40	rmpA2_5-54%	wzi1	KL1	K1	none	Very high	1		O1/O2v2	O1	none	Very high	0.9912		-	-	-	-	-	-	-	-	-	-	-
SRR7042835	China	Klebsiella pneumoniae	strong	86	481120	767916	5633513	no	-	ST23	5	0	0	0	ybt 1; ICEKp10	46-1LV	clb 2	26-2LV	iuc 1	1	iro 1	2	rmp 1; KpVP-1	40	rmpA2_5-54%	wzi1	KL1	K1	none	Very high	0.9998		O1/O2v2	O1	none	Very high	0.9912		-	-	-	-	-	-	-	-	-	-	-
SRR7042836	China	Klebsiella pneumoniae	strong	79	440924	1417458	5594181	no	-	ST23	5	0	0	0	ybt 1; ICEKp10	46-2LV	clb 2	29-1LV	iuc 1	1	iro 1	2	rmp 1; KpVP-1	40	rmpA2_6-60%	wzi1	KL1	K1	none	Very high	0.9999		O1/O2v2	O1	none	Very high	0.9913		-	-	-	-	-	-	-	-	-	-	-
SRR7042837	China	Klebsiella pneumoniae	strong	73	290671	1309448	5575847	no	-	ST23	5	0	0	0	ybt 1; ICEKp10	46-1LV	clb 2	29	iuc 1	1	iro 1	2	rmp 1; KpVP-1	40	rmpA2_5-54%	wzi1	KL1	K1	none	Very high	0.9999		O1/O2v2	O1	none	Very high	0.9913		-	-	-	-	-	-	-	-	-	-	-
SRR7042842	China	Klebsiella pneumoniae	strong	78	396512	666762	5578881	no	-	ST23	5	0	0	0	ybt 1; ICEKp10	46-1LV	clb 2	29	iuc 1	1	iro 1	2	rmp 1; KpVP-1	40	rmpA2_5-54%	wzi1	KL1	K1	none	Very high	0.9999		O1/O2v2	O1	none	Very high	0.9912		-	-	-	-	-	-	-	-	-	-	-
SRR8452419	Czech Republic	Klebsiella pneumoniae	strong	98	396514	1341736	5629645	no	-	ST23	5	1	5	9	ybt 1; ICEKp10	47	clb 2	29	iuc 1	1	iro 1	2	rmp 1; KpVP-1	34	rmpA2_6*-60%	wzi1	KL1	K1	none	Very high	0.9998		O1/O2v2	O1	none	Very high	0.9913		aac(3)-IIa.v1^;aac(6')-Ib-cr.v2;strA.v1^;strB.v1	-	-	-	-	-	-	-	sul2	-	-
SRR8452425	Czech Republic	Klebsiella pneumoniae	strong	121	440813	1341736	5698560	no	-	ST23	5	1	5	9	ybt 1; ICEKp10	47	clb 2	29	iuc 1	1	iro 1	2	rmp 1; KpVP-1	34	rmpA2_6*-60%	wzi1	KL1	K1	none	Very high	0.9998		O1/O2v2	O1	none	Very high	0.9913		aac(3)-IIa.v1^;aac(6')-Ib-cr.v2;strA.v1^;strB.v1	-	-	-	-	-	-	-	sul2	-	-
SRR8668707	USA	Klebsiella pneumoniae	strong	63	482687	1408025	5693339	no	-	ST23	5	2	3	2	ybt 1; ICEKp10	47-1LV	clb 2	29	iuc 1	1	iro 1	2	rmp 1; KpVP-1	40	rmpA2_3-47%	wzi1	KL1	K1	none	Very high	0.9999		O1/O2v2	O1	?-	Good	0.9912	O1/O2v2_08_gmlC	-	-	-	-	-	-	-	-	-	-	-
SRR8738428	France	Klebsiella pneumoniae	strong	125	186316	641734	5529002	no	-	ST23	5	0	0	0	ybt 1; ICEKp10	47	clb 2	29-1LV	iuc 1	1	iro 1	2	rmp 1; KpVP-1	34	rmpA2_6-60%	wzi1	unknown (KL1)	unknown (K1)	?-	None	0.9998	KL1_07_wzx,KL1_08_wclY,KL1_09_wzy,KL1_10_wcsS,KL1_11_wcsT,KL1_12_gmd	O1/O2v2	O1	none	Very high	0.9913		-	-	-	-	-	-	-	-	-	-	-
SRR9208895	Russia	Klebsiella pneumoniae	strong	89	220353	448625	5560835	no	-	ST23	5	0	0	0	ybt 1; ICEKp10	45-1LV	clb 2	29-1LV	iuc 1	33	iro 1	2	rmp 1; KpVP-1	26-1LV	rmpA2_6*-47%	wzi1	KL1	K1	none	Very high	1		O1/O2v2	O1	none	Very high	0.9913		-	-	-	-	-	-	-	-	-	-	-
SRR9208896	Russia	Klebsiella pneumoniae	strong	335	56694	169303	5526502	no	-	ST23	5	1	7	10	ybt 1; ICEKp10	46	clb 2	29	iuc 1 (incomplete) (truncated)	1-2LV	iro 1	2	rmp 1; KpVP-1	40	rmpA2_8-60%	wzi1	KL1	K1	?-	Good	0.9998	KL1_08_wclY	O1/O2v2	O1	none	Very high	0.9911		aac(6')-Ib-cr.v1^;strA.v1^;strB.v1	-	-	qnrB1.v2^	-	-	-	-	sul2	tet(A).v1	-
SRR9208897	Russia	Klebsiella pneumoniae	strong	85	157398	441624	5622475	no	-	ST23	5	0	0	0	ybt 1; ICEKp10	47	clb 2	29-1LV	iuc 1	1	iro 1	2	rmp 1; KpVP-1	26	rmpA2_5-54%	wzi1	KL1	K1	-+	Good	0.9999	KL1_04_wza	O1/O2v2	O1	none	Very high	0.9912		-	-	-	-	-	-	-	-	-	-	-
SRR9208898	Russia	Klebsiella pneumoniae	strong	174	97397	400011	5597763	no	-	ST23	5	2	8	11	ybt 1; ICEKp10 (incomplete) (truncated)	46-4LV	clb 2	29	iuc 1	1	iro 1	2	rmp 1; KpVP-1 (incomplete)	40-1LV	rmpA2_8-60%	-	unknown (KL5)	unknown (K5)	?-*	None	0.9234	KL5_03_wzi,KL5_04_wza,KL5_05_wzb,KL5_06_wzc,KL5_07,KL5_08_wzx,KL5_09,KL5_10,KL5_11,KL5_12,KL5_13,KL5_14	unknown (O3/O3a)	unknown (O3/O3a)	-	None	0.9813	O3/O3a_03_wzm,O3/O3a_04_wzt,O3/O3a_05_wbdD,O3/O3a_06_wbdA,O3/O3a_07_wbdB,O3/O3a_08_wbdC	aac(6')-Ib-cr.v2;strA.v1^;strB.v1	-	-	qnrB1.v2^	-	-	-	-	sul2	tet(A).v1	-
SRR9208899	Russia	Klebsiella pneumoniae	strong	256	86243	281337	5495343	no	-	ST23-1LV	5	2	8	10	ybt 1; ICEKp10 (truncated)	46-3LV	clb 2 (incomplete)	29-3LV	iuc 1	1	iro 1	2	rmp 1; KpVP-1 (truncated)	40-1LV	rmpA2_8-60%	wzi1	unknown (KL113)	unknown (KL113)	?-+*	None	0.9252	KL113_03_wzi,KL113_04_wza,KL113_05_wzb,KL113_06_wzc,KL113_07_wzx,KL113_08,KL113_09,KL113_10,KL113_11_wcoS,KL113_12,KL113_13_wcaG,KL113_14,KL113_15_wcaI	unknown (O3/O3a)	unknown (O3/O3a)	-	None	0.9813	O3/O3a_03_wzm,O3/O3a_04_wzt,O3/O3a_05_wbdD,O3/O3a_06_wbdA,O3/O3a_07_wbdB,O3/O3a_08_wbdC	aac(6')-Ib-cr.v2;strA.v1^;strB.v1	-	-	qnrB1.v2^	-	-	-	-	sul2	tet(A).v1	-
SRR9208900	Russia	Klebsiella pneumoniae	strong	242	105254	293045	5620599	no	-	ST23	5	2	8	11	ybt 1; ICEKp10 (truncated)	46-2LV	clb 2	29	iuc 1	1	iro 1	2	rmp 1; KpVP-1	40	rmpA2_8-60%	wzi1	unknown (KL113)	unknown (KL113)	?-+*	None	0.8798	KL113_05_wzb,KL113_06_wzc,KL113_07_wzx,KL113_08,KL113_09,KL113_10,KL113_11_wcoS,KL113_12	O1/O2v2	O2afg	none	Very high	0.991		aac(6')-Ib-cr.v2;strA.v1^;strB.v1	-	-	qnrB1.v2^	-	-	-	-	sul2	tet(A).v1	-
SRR9208901	Russia	Klebsiella pneumoniae	strong	95	180119	449245	5583392	no	-	ST23	5	0	0	0	ybt 1; ICEKp10	47	clb 2	29	iuc 1	1	iro 1	2	rmp 1; KpVP-1	26	rmpA2_5*-54%	wzi1	KL1	K1	none	Very high	0.9999		O1/O2v2	O1	none	Very high	0.9913		-	-	-	-	-	-	-	-	-	-	-
SRR9208902	Russia	Klebsiella pneumoniae	strong	267	97946	379320	5814640	no	-	ST23	5	2	9	15	ybt 1; ICEKp10	46-1LV	clb 2 (truncated)	29-1LV	iuc 1	1	iro 1	2	rmp 1; KpVP-1	40-1LV	rmpA2_8-60%	wzi1	unknown (KL1)	unknown (K1)	?-	None	0.9999	KL1_06_wzc,KL1_07_wzx,KL1_08_wclY,KL1_09_wzy,KL1_10_wcsS,KL1_13_wcaG,KL1_14_wcaH,KL1_15_wcaI,KL1_16_wcaJ	unknown (O1/O2v2)	unknown (O2afg)	?-	None	0.9918	O1/O2v2_02_wzt,O1/O2v2_03_wbbM,O1/O2v2_04_glf,O1/O2v2_05_wbbN,O1/O2v2_06_wbbO	aac(6')-Ib-cr.v2^;armA;strA.v1^;strB.v1	-	-	qnrB1.v2^	-	mphE.v2*;msrE	-	-	sul1;sul2	tet(A).v1	-
SRR9208903	Russia	Klebsiella pneumoniae	strong	175	151126	534738	5666130	no	-	ST23	5	2	8	11	ybt 1; ICEKp10 (truncated)	46-2LV	clb 2	29	iuc 1	1	iro 1	2	rmp 1; KpVP-1	40	rmpA2_8-60%	wzi1	unknown (KL1)	unknown (K1)	?-	None	0.9995	KL1_05_wzb,KL1_06_wzc,KL1_07_wzx,KL1_08_wclY,KL1_09_wzy	O1/O2v2	O1	none	Very high	0.991		aac(6')-Ib-cr.v2;strA.v1^;strB.v1	-	-	qnrB1.v2^	-	-	-	-	sul2	tet(A).v1	-
SRR9208904	Russia	Klebsiella pneumoniae	strong	92	154881	604240	5575469	no	-	ST23	5	0	0	0	ybt 1; ICEKp10	47	clb 2	29	iuc 1	1	iro 1	2	rmp 1; KpVP-1	26-1LV	rmpA2_5-54%	wzi1	KL1	K1	none	Very high	0.9998		O1/O2v2	O1	none	Very high	0.9913		-	-	-	-	-	-	-	-	-	-	-
SRR9217807	Singapore	Klebsiella pneumoniae	strong	148	203441	528250	5827422	no	-	ST23	5	2	4	4	ybt 1; ICEKp10 (truncated)	47-1LV	clb 2	29	iuc 1 (truncated)	1-1LV	iro 1	2	-	0	-	wzi1	KL1	K1	?	Good	0.9999		O1/O2v2	O1	none	Very high	0.9913		aac(6')-Ib-cr.v2	-	-	-	-	mphA	-	-	-	-	-
SRR9217857	Singapore	Klebsiella pneumoniae	strong	130	289154	635649	5765448	no	-	ST23	5	2	2	2	ybt 1; ICEKp10	47	clb 2	29	iuc 1	1	iro 1	2	rmp 1; KpVP-1 (truncated)	26-1LV	rmpA2_6-60%	wzi1	KL1	K1	none	Very high	0.9999		O1/O2v2	O1	none	Very high	0.9913		-	-	-	-	-	mphA	-	-	-	-	-
SRR9217868	Singapore	Klebsiella pneumoniae	strong	82	289156	604222	5706388	no	-	ST23	5	2	2	2	ybt 1; ICEKp10	47	clb 2	29	iuc 1	1	iro 1	19	rmp 1; KpVP-1 (truncated)	26-1LV	-	wzi1	unknown (KL1)	unknown (K1)	?-	None	0.9999	KL1_05_wzb,KL1_06_wzc,KL1_07_wzx,KL1_14_wcaH	O1/O2v2	O1	none	Very high	0.991		-	-	-	-	-	mphA	-	-	-	-	-
SRR9217875	Singapore	Klebsiella pneumoniae	strong	95	326416	832235	5745518	no	-	ST23	5	2	2	2	ybt 1; ICEKp10	47-2LV	clb 2	29	iuc 1	1	iro 1	2	-	0	rmpA2_5*-54%	wzi1	KL1	K1	?	Good	1		O1/O2v2	O1	none	Very high	0.9912		-	-	-	-	-	mphA	-	-	-	-	-
SRR9218215	India	Klebsiella pneumoniae	strong	160	200519	470136	6033515	no	-	ST23	4	2	10	16	ybt 9; ICEKp3	15-2LV	-	0	iuc 1	1	iro 1	2	rmp 1; KpVP-1	26-1LV	rmpA2_5-54%	wzi1	KL1	K1	none	Very high	0.9998		O1/O2v2	O1	?-	Good	0.991	O1/O2v2_06_wbbO,O1/O2v2_09_gmlB	armA;rmtF;strA.v1^;strB.v1	-	-	qnrB1.v1	-	mphE.v2;msrE	catA1^	arr-2	sul1;sul2	-	-
SRR9858962	USA	Klebsiella pneumoniae	strong	57	396513	1014837	5506871	no	-	ST23	5	0	0	0	ybt 1; ICEKp10	57	clb 2	29	iuc 1	1	iro 1	2	rmp 1; KpVP-1	34	rmpA2_6-60%	wzi1	KL1	K1	none	Very high	0.9999		O1/O2v2	O1	none	Very high	0.9912		-	-	-	-	-	-	-	-	-	-	-
SRR6852562	China	Klebsiella pneumoniae	strong	157	258124	627456	5815460	no	-	ST23	5	1	9	10	ybt 1; ICEKp10	47	clb 2 (truncated)	29-1LV	iuc 1	1	iro 1	2	rmp 1; KpVP-1	26	rmpA2_6*-47%	wzi1	KL1	K1	none	Very high	0.9999
[truncated: 60 more columns]
